# Supplementary material for: Complexity of Brassica oleracea–Alternaria brassicicola Susceptible Interaction Reveals Downregulation of Photosynthesis at Ultrastructural, Transcriptional, and Physiological Levels
Source: Cells. 2020 Oct 20;9(10):2329. doi: 10.3390/cells9102329 (PMC7593931; doi:10.3390/cells9102329)
Supplement: Supplementary file 1 [file cells-09-02329-s001.zip]

Archive with 2 entries (2 files):
- Supplementary file Figure S1-S5.docx
- Supplementary file Tables S1-S6.xlsx
