# Supplementary material for: Complexity of Brassica oleracea–Alternaria brassicicola Susceptible Interaction Reveals Downregulation of Photosynthesis at Ultrastructural, Transcriptional, and Physiological Levels
Source: Cells. 2020 Oct 20;9(10):2329. doi: 10.3390/cells9102329 (PMC7593931; doi:10.3390/cells9102329)
Supplement: Supplementary file 1 [file cells-09-02329-s001.zip › Supplementary file Tables S1-S6.xlsx]

## Sheet: Table S1
Table S1 Statistical analysis of microarray data
Arabidopsis thaliana gene name	LOGF_C12 h	LOGFC_24 h	LOGFC_48 h	d_FDR 12 h	d_ FDR 24 h	d_FDR 48h	pass FDR threshold?	GO_cellular_processe	GO_cellular_component	GO_cellular_function	Best.Brassica.Hit	Max,,Identity	Alignment.length	Mismatches	Gap.opens	query.probe.start	query.probe.end	Hit.Alignment.start	Hit.Alignment.end	E.value	Bit.Score	Best.Brassica.Hit
AT3G49010	0.345	0.735	0.83	0.677119	0.19184	0.086535	1	ribosome biogenesis and assembly|GO:0042254;translation|GO:0006412	cytosolic ribosome (sensu Eukaryota)|GO:0005830;ribosome|GO:0005840	structural constituent of ribosome|GO:0003735	gi|398917|emb|Z22618.1|	84.29	70	11	0	1	70	539	608	4e-13	71.1	Z22618.1
AT4G21390	0.215	0.839	0.581	0.697252	0.014459	0.067338	1	protein amino acid phosphorylation|GO:0006468	endomembrane system|GO:0012505	protein kinase activity|GO:0004672;sugar binding|GO:0005529	gi|2181189|emb|Y12531.1|	87.14	70	9	0	1	70	3121	3190	8e-15	76.8	Y12531.1
AT1G06680	-1.063	-2.03	-2.41	0.547121	0.084316	0.0221	1	photosynthesis, light reaction|GO:0019684	chloroplast photosystem II|GO:0030095;chloroplast thylakoid lumen|GO:0009543;chloroplast thylakoid membrane|GO:0009535;chloroplast thylakoid|GO:0009534;extrinsic to membrane|GO:0019898;oxygen evolving complex|GO:0009654	calcium ion binding|GO:0005509	gi|1620919|emb|Y08886.1|	84.72	72	9	1	1	70	601	672	4e-13	71.1	Y08886.1
AT4G12880	-0.721	-0.973	-0.845	0.283748	0.037876	0.051805	1	electron transport|GO:0006118	endomembrane system|GO:0012505	copper ion binding|GO:0005507	gi|1262755|emb|X97022.1|	80.88	68	13	0	1	68	315	382	2e-10	62.5	X97022.1
AT4G10340	-1.495	-1.938	-2.447	0.219272	0.03042	0.004868	1	photosynthesis|GO:0015979	PSII associated light-harvesting complex II|GO:0009517;chloroplast stromal thylakoid|GO:0009533;chloroplast thylakoid membrane|GO:0009535;light-harvesting complex|GO:0030076;photosystem II antenna complex|GO:0009783;plastoglobule|GO:0010287	chlorophyll binding|GO:0016168	gi|1644288|emb|X95727.1|	94.29	70	4	0	1	70	370	439	4e-19	91.1	X95727.1
AT2G33150	0.249	0.849	1.214	0.859395	0.323268	0.070176	1	fatty acid beta-oxidation|GO:0006635;fatty acid oxidation|GO:0019395;glyoxysome organization and biogenesis|GO:0010111;jasmonic acid biosynthetic process|GO:0009695;response to wounding|GO:0009611	mitochondrion|GO:0005739	acetyl-CoA C-acyltransferase activity|GO:0003988	gi|1066162|emb|X93015.1|	90.91	44	4	0	1	44	1346	1389	6e-08	54	X93015.1
AT1G62380	1.511	2.943	2.369	0.325135	0.005074	0.014382	1	detection of ethylene stimulus|GO:0009727;ethylene biosynthetic process|GO:0009693	cellular_component_unknown|GO:0005575	1-aminocyclopropane-1-carboxylate oxidase activity|GO:0009815	gi|587085|emb|X81628.1|	91.94	62	5	0	1	62	954	1015	8e-15	76.8	X81628.1
AT5G50920	-0.753	-1.055	-1.069	0.419916	0.11436	0.071192	1	ATP-dependent proteolysis|GO:0006510;chloroplast organization and biogenesis|GO:0009658;protein import into chloroplast stroma|GO:0045037;regulation of chlorophyll biosynthetic process|GO:0010380	Tic complex|GO:0031897;chloroplast stroma|GO:0009570;chloroplast thylakoid membrane|GO:0009535;chloroplast|GO:0009507;mitochondrion|GO:0005739	ATP binding|GO:0005524;ATP-dependent peptidase activity|GO:0004176;ATPase activity|GO:0016887	gi|406310|emb|X75328.1|	90	70	7	0	1	70	2526	2595	1e-16	82.5	X75328.1
AT5G54270	-2.637	-3.762	-4.165	0.094201	0.003174	0.00086	1	photosynthesis|GO:0015979	chloroplast thylakoid membrane|GO:0009535;light-harvesting complex|GO:0030076	structural molecule activity|GO:0005198	gi|405616|emb|X61610.1|	97.01	67	2	0	4	70	457	523	1e-19	92.5	X61610.1
AT1G31180	-0.066	-0.516	-1.058	0.955169	0.397179	0.019313	1	leucine biosynthetic process|GO:0009098;metabolic process|GO:0008152	plastid|GO:0009536	3-isopropylmalate dehydrogenase activity|GO:0003862	gi|17826|emb|X59970.1|	78.26	69	15	0	1	69	289	357	3e-09	58.3	X59970.1
AT1G52230	-1.182	-1.581	-1.818	0.282469	0.039139	0.012739	1	photosynthesis|GO:0015979	chloroplast thylakoid membrane|GO:0009535;photosystem I reaction center|GO:0009538;plastoglobule|GO:0010287	molecular_function_unknown|GO:0003674	gi|1916349|gb|U92504.1|BRU92504	94.74	38	2	0	32	69	46	83	4e-07	51.1	U92504.1
AT3G22890	-0.05	0.723	0.186	0.957281	0.074264	0.69515	1		chloroplast|GO:0009507	sulfate adenylyltransferase (ATP) activity|GO:0004781	gi|1527218|gb|U68218.1|BNU68218	89.47	57	6	0	2	58	1330	1386	8e-12	66.8	U68218.1
AT2G43570	0.309	1.429	2.364	0.88678	0.233192	0.018027	1	cell wall catabolic process|GO:0016998	endomembrane system|GO:0012505	chitinase activity|GO:0004568	gi|722271|gb|U21848.1|BNU21848	84.29	70	11	0	1	70	370	439	4e-13	71.1	U21848.1
AT4G12520	-0.239	-0.949	-1.183	0.818481	0.116219	0.026649	1	lipid transport|GO:0006869	endomembrane system|GO:0012505	lipid binding|GO:0008289	gi|545028|gb|S68113.1|	81.03	58	11	0	6	63	397	454	6e-08	54	S68113.1
AT3G12500	-0.143	1.037	3.164	0.955169	0.452323	0.002248	1	defense response to fungus|GO:0050832;jasmonic acid and ethylene-dependent systemic resistance, ethylene mediated signaling pathway|GO:0009871	endomembrane system|GO:0012505	chitinase activity|GO:0004568	gi|167129|gb|M95835.1|BNACH25A	94.29	70	4	0	1	70	430	499	4e-19	91.1	M95835.1
AT5G53560	0.519	1.179	1.481	0.550465	0.035993	0.00675	1	electron transport|GO:0006118	chloroplast thylakoid membrane|GO:0009535;endoplasmic reticulum membrane|GO:0005789;endoplasmic reticulum|GO:0005783	electron carrier activity|GO:0009055	gi|167139|gb|M87514.1|BNACYTB5A	90	70	7	0	1	70	340	409	1e-16	82.5	M87514.1
AT2G40880	0.304	-0.144	0.773	0.629912	0.874213	0.033011	1	biological_process_unknown|GO:0008150	endomembrane system|GO:0012505	cysteine protease inhibitor activity|GO:0004869	gi|300432976|gb|HM149301.1|	87.67	73	6	1	1	70	73	145	3e-15	78.3	HM149301.1
AT4G39950	0.087	1.683	1.378	0.966498	0.0386	0.068879	1	camalexin biosynthetic process|GO:0010120;indoleacetic acid biosynthetic process|GO:0009684;response to bacterium|GO:0009617;tryptophan catabolic process|GO:0006569	chloroplast|GO:0009507	oxygen binding|GO:0019825	gi|321117544|gb|GU584124.1|	95.71	70	3	0	1	70	1302	1371	5e-20	94	GU584124.1
AT5G24520	2.063	1.118	0.231	0.094201	0.319443	0.883991	1	cell fate commitment|GO:0045165;epidermal cell fate specification|GO:0009957;trichome differentiation|GO:0010026	cellular_component_unknown|GO:0005575	nucleotide binding|GO:0000166;transcription factor binding|GO:0008134	gi|310896816|gb|GU219991.1|	82.35	68	12	0	2	69	807	874	2e-11	65.4	GU219991.1
AT1G07600	0.504	1.303	1.669	0.694769	0.114746	0.0221	1	response to copper ion|GO:0046688;response to high light intensity|GO:0009644	cellular_component_unknown|GO:0005575	copper ion binding|GO:0005507;metal ion binding|GO:0046872	gi|310896455|gb|GU189583.1|	85.71	70	10	0	1	70	69	138	5e-14	74	GU189583.1
AT3G20362	-0.578	-0.649	-0.863	0.222423	0.070623	0.010089	1	biological_process_unknown|GO:0008150	endomembrane system|GO:0012505	molecular_function_unknown|GO:0003674	gi|262400725|gb|GQ861354.1|	98.57	70	1	0	1	70	30107	30038	1e-21	99.7	GQ861354.1
AT2G07739	-0.505	-0.559	-0.932	0.511713	0.352366	0.043158	1		endomembrane system|GO:0012505		gi|262400725|gb|GQ861354.1|	98.57	70	1	0	1	70	108216	108285	1e-21	99.7	GQ861354.1
AT3G61940	0.351	1.264	0.542	0.593248	0.003475	0.16413	1	zinc ion transport|GO:0006829	membrane|GO:0016020	efflux transmembrane transporter activity|GO:0015562;inorganic anion transmembrane transporter activity|GO:0015103;zinc ion transmembrane transporter activity|GO:0005385	gi|262118888|gb|GQ485671.1|	92.42	66	5	0	1	66	529	594	1e-16	82.5	GQ485671.1
AT1G68750	-0.202	-0.27	-0.667	0.786896	0.737835	0.094435	1	tricarboxylic acid cycle|GO:0006099	cellular_component_unknown|GO:0005575	phosphoenolpyruvate carboxylase activity|GO:0008964	gi|254032061|gb|GQ227671.1|	90	70	7	0	1	70	2720	2789	1e-16	82.5	GQ227671.1
AT5G40950	-0.751	-0.899	-0.426	0.126989	0.02007	0.244515	1	translation|GO:0006412	ribosome|GO:0005840	structural constituent of ribosome|GO:0003735	gi|229893933|gb|FJ965338.1|	87.14	70	9	0	1	70	216	285	8e-15	76.8	FJ965338.1
AT5G06870	0.386	0.972	1.031	0.666514	0.089577	0.045646	1	defense response|GO:0006952;signal transduction|GO:0007165	cellulose and pectin-containing cell wall|GO:0009505	protein binding|GO:0005515	gi|227345519|gb|FJ898288.1|	87.88	66	7	1	1	65	942	1007	4e-13	71.1	FJ898288.1
AT4G33300	0.574	0.638	0.217	0.139532	0.03368	0.489511	1	defense response|GO:0006952	cellular_component_unknown|GO:0005575	ATP binding|GO:0005524;protein binding|GO:0005515	gi|227438232|gb|FJ842825.1|	86.96	69	9	0	1	69	2439	2507	2e-14	75.4	FJ842825.1
AT4G21370	0.178	0.407	0.738	0.780256	0.360957	0.029388	1	protein amino acid phosphorylation|GO:0006468	endomembrane system|GO:0012505	protein kinase activity|GO:0004672	gi|224494977|gb|FJ670465.1|	90.2	51	5	0	20	70	681	631	4e-10	61.1	FJ670465.1
AT4G14680	0.58	0.946	0.303	0.250144	0.009411	0.396378	1	sulfate assimilation|GO:0000103	chloroplast|GO:0009507	sulfate adenylyltransferase (ATP) activity|GO:0004781	gi|256600185|gb|FJ626851.1|	85.71	70	10	0	1	70	1331	1400	5e-14	74	FJ626851.1
AT2G20610	0.251333	0.972	1.02933	0.715879	0.0861017	0.11101	1	adventitious root development|GO:0048830;indoleacetic acid biosynthetic process|GO:0009684;regulation of cell growth by extracellular stimulus|GO:0001560	cellular_component_unknown|GO:0005575	transaminase activity|GO:0008483	gi|237682421|gb|FJ376052.1|	92.86	70	5	0	1	70	1295	1364	3e-18	88.3	FJ376052.1
AT2G18600	0.525	0.562	0.69	0.330444	0.155553	0.044917	1	protein modification process|GO:0006464;ubiquitin cycle|GO:0006512	cellular_component_unknown|GO:0005575	small protein conjugating enzyme activity|GO:0008639;ubiquitin-protein ligase activity|GO:0004842	gi|206601418|gb|FJ189480.1|	80.65	62	12	0	8	69	496	557	8e-09	56.8	FJ189480.1
AT4G11280	0.381	0.939	0.588	0.483676	0.008651	0.073922	1	ethylene biosynthetic process|GO:0009693;induction of apoptosis by oxidative stress|GO:0008631;response to auxin stimulus|GO:0009733;response to ethylene stimulus|GO:0009723;response to external stimulus|GO:0009605;response to jasmonic acid stimulus|GO:0009753;response to mechanical stimulus|GO:0009612;response to wounding|GO:0009611	cellular_component_unknown|GO:0005575	1-aminocyclopropane-1-carboxylate synthase activity|GO:0016847	gi|198445314|gb|EU921648.1|	90	70	7	0	1	70	851	920	1e-16	82.5	EU921648.1
AT2G38470	0.669	1.009	0.991	0.397359	0.063091	0.044424	1	defense response to bacterium|GO:0042742;defense response to fungus|GO:0050832;regulation of transcription, DNA-dependent|GO:0006355	nucleus|GO:0005634	transcription factor activity|GO:0003700	gi|206574970|gb|EU912403.1|	80	70	14	0	1	70	1205	1274	2e-10	62.5	EU912403.1
AT5G52830	-0.183	-0.853	-0.315	0.818376	0.054795	0.495007	1	regulation of transcription, DNA-dependent|GO:0006355	nucleus|GO:0005634	transcription factor activity|GO:0003700	gi|206574957|gb|EU912398.1|	77.78	81	6	1	2	70	408	488	6e-11	64	EU912398.1
AT3G63410	-0.503	-0.449	-0.695	0.43253	0.41799	0.08699	1	plastoquinone biosynthetic process|GO:0010236;vitamin E biosynthetic process|GO:0010189	chloroplast inner membrane|GO:0009706;chloroplast|GO:0009507	2-methyl-6-phytyl-1,4-benzoquinone methyltransferase activity|GO:0051741;S-adenosylmethionine-dependent methyltransferase activity|GO:0008757;methyltransferase activity|GO:0008168	gi|187373136|gb|EU637016.1|	91.18	68	6	0	1	68	1099	1166	1e-16	82.5	EU637016.1
AT1G66570	0.631	0.531	0.448	0.103582	0.087884	0.108258	1	sucrose transport|GO:0015770;transport|GO:0006810	membrane|GO:0016020	carbohydrate transmembrane transporter activity|GO:0015144;sucrose:hydrogen symporter activity|GO:0008506;sugar:hydrogen ion symporter activity|GO:0005351	gi|171474914|gb|EU570076.1|	83.1	71	10	2	1	70	520	589	6e-11	64	EU570076.1
AT1G18540	0.099	0.829	0.996	0.942557	0.19746	0.070206	1	translation|GO:0006412	cytosolic ribosome (sensu Eukaryota)|GO:0005830;endoplasmic reticulum|GO:0005783;intracellular|GO:0005622;ribosome|GO:0005840	structural constituent of ribosome|GO:0003735	gi|171921095|gb|EU568372.1|	90.77	65	6	0	3	67	7909	7845	3e-15	78.3	EU568372.1
AT3G30775	0.343	1.465	1.979	0.727786	0.015313	0.001012	1	glutamate biosynthetic process|GO:0006537;proline catabolic process|GO:0006562;response to oxidative stress|GO:0006979	mitochondrion|GO:0005739	proline dehydrogenase activity|GO:0004657	gi|169665584|gb|EU375567.1|	89.86	69	7	0	2	70	748	816	4e-16	81.1	EU375567.1
AT2G47240	-0.331	-0.523	-0.595	0.539967	0.159218	0.066854	1	fatty acid biosynthetic process|GO:0006633	cellular_component_unknown|GO:0005575	long-chain-fatty-acid-CoA ligase activity|GO:0004467	gi|166012288|gb|EU375561.1|	91.43	70	6	0	1	70	1207	1276	2e-17	85.4	EU375561.1
AT4G35770	0.184	0.568	1.253	0.742166	0.111449	0.000505	1	aging|GO:0007568;response to jasmonic acid stimulus|GO:0009753;response to light stimulus|GO:0009416;response to oxidative stress|GO:0006979;response to sucrose stimulus|GO:0009744;response to wounding|GO:0009611	chloroplast|GO:0009507	molecular_function_unknown|GO:0003674	gi|159902032|gb|EU239369.1|	88.37	43	5	0	1	43	334	376	1e-06	49.7	EU239369.1
AT5G11500	0.396	0.562	0.745	0.549946	0.241922	0.062263	1	biological_process_unknown|GO:0008150	cellular_component_unknown|GO:0005575	molecular_function_unknown|GO:0003674	gi|159902022|gb|EU239364.1|	95.71	70	3	0	1	70	98	167	5e-20	94	EU239364.1
AT5G35630	0.631	-0.363	-2.403	0.753498	0.897916	0.031725	1	aging|GO:0007568;ammonia assimilation cycle|GO:0019676	chloroplast thylakoid membrane|GO:0009535;chloroplast|GO:0009507;mitochondrion|GO:0005739	glutamate-ammonia ligase activity|GO:0004356	gi|166406193|gb|EU239243.1|	91.18	68	6	0	1	68	1252	1319	1e-16	82.5	EU239243.1
AT1G29460	-0.161	-0.677	-0.489	0.819253	0.091546	0.179014	1	response to auxin stimulus|GO:0009733	mitochondrion|GO:0005739	molecular_function_unknown|GO:0003674	gi|157849763|gb|EU186376.1|	96.97	33	1	0	1	33	75	107	8e-06	46.8	EU186376.1
AT5G56010	0.728	1.193	0.55	0.419916	0.052468	0.356581	1	protein folding|GO:0006457	endomembrane system|GO:0012505	ATP binding|GO:0005524	gi|157849719|gb|EU186354.1|	87.14	70	9	0	1	70	1751	1820	8e-15	76.8	EU186354.1
AT3G26740	-0.607	-1.916	-1.868	0.745218	0.105416	0.077351	1	biological_process_unknown|GO:0008150	chloroplast|GO:0009507	molecular_function_unknown|GO:0003674	gi|157849689|gb|EU186339.1|	87.14	70	9	0	1	70	335	404	8e-15	76.8	EU186339.1
AT1G02790	0.298	0.981	0.5	0.701142	0.042288	0.279803	1	carbohydrate metabolic process|GO:0005975	endomembrane system|GO:0012505	polygalacturonase activity|GO:0004650	gi|158264068|gb|EU181170.1|	78.57	70	15	0	1	70	925	994	1e-09	59.7	EU181170.1
AT3G26200	0.9	1.92	1.906	0.500523	0.029006	0.019129	1	electron transport|GO:0006118		oxygen binding|GO:0019825	gi|134304905|gb|EF471213.1|	91.04	67	6	0	1	67	480	546	4e-16	81.1	EF471213.1
AT3G61470	-1.42	-2.486	-3.391	0.397359	0.025844	0.00207	1	photosynthesis, light harvesting in photosystem I|GO:0009768;photosynthesis|GO:0015979	chloroplast thylakoid membrane|GO:0009535;light-harvesting complex|GO:0030076;photosystem I antenna complex|GO:0009782	chlorophyll binding|GO:0016168	gi|145688410|gb|EF471212.2|	95.59	68	3	0	2	69	433	500	4e-19	91.1	EF471212.2
AT4G00430	-0.197	-0.588	-0.723	0.746431	0.132271	0.033828	1	response to water deprivation|GO:0009414;transport|GO:0006810	membrane|GO:0016020	water channel activity|GO:0015250	gi|158562741|gb|EF471211.2|	91.43	35	3	0	1	35	897	931	6e-05	44	EF471211.2
AT1G75830	0.897	0.835	0.262	0.081995	0.03368	0.529118	1	defense response|GO:0006952	cell wall|GO:0005618	molecular_function_unknown|GO:0003674	gi|151382078|gb|EF423802.1|	93.44	61	4	0	1	61	202	262	3e-15	78.3	EF423802.1
AT5G01530	-1.092	-1.327	-1.901	0.345827	0.116219	0.013109	1	photosynthesis|GO:0015979	chloroplast thylakoid membrane|GO:0009535;light-harvesting complex|GO:0030076;plastoglobule|GO:0010287	chlorophyll binding|GO:0016168	gi|151381076|gb|EF423801.1|	81.54	65	7	3	7	70	1	61	2e-07	52.5	EF423801.1
AT2G38540	0.021	0.089	-1.298	0.99468	0.9693	0.083682	1	lipid transport|GO:0006869	cellulose and pectin-containing cell wall|GO:0009505	calmodulin binding|GO:0005516	gi|122939100|gb|EF216852.1|	75.76	66	14	2	1	66	537	600	2e-05	45.4	EF216852.1
AT1G61520	-1.664	-1.872	-2.881	0.219272	0.065543	0.003203	1	photosynthesis|GO:0015979	chloroplast thylakoid membrane|GO:0009535;light-harvesting complex|GO:0030076;plastoglobule|GO:0010287	chlorophyll binding|GO:0016168	gi|125656345|gb|EF195116.1|	93.85	65	4	0	1	65	278	342	5e-17	84	EF195116.1
AT1G79040	-1.958	-2.699	-3.058	0.506332	0.195393	0.087165	1	photosynthesis|GO:0015979;photosystem II oxygen evolving complex assembly|GO:0010270	chloroplast thylakoid membrane|GO:0009535;photosystem II|GO:0009523	molecular_function_unknown|GO:0003674	gi|119720769|gb|EF110959.1|	97.14	70	2	0	1	70	16	85	7e-21	96.8	EF110959.1
AT5G18010	-0.353	-0.434	-0.911	0.701577	0.633588	0.087778	1	response to auxin stimulus|GO:0009733		molecular_function_unknown|GO:0003674	gi|119720825|gb|EF110939.1|	89.58	48	5	0	1	48	253	300	8e-09	56.8	EF110939.1
AT5G52750	0.594	0.83	0.738	0.397359	0.084726	0.089105	1	metal ion transport|GO:0030001	cellular_component_unknown|GO:0005575	metal ion binding|GO:0046872	gi|119720815|gb|EF110934.1|	76.92	65	9	1	1	65	248	306	1e-06	49.7	EF110934.1
AT1G15820	-1.314	-1.463	-1.66	0.16114	0.042288	0.014272	1	photosynthesis|GO:0015979	chloroplast thylakoid membrane|GO:0009535;photosystem II antenna complex|GO:0009783;plastoglobule|GO:0010287	chlorophyll binding|GO:0016168	gi|119638319|gb|DQ989348.1|	92.86	70	5	0	1	70	153	222	3e-18	88.3	DQ989348.1
AT2G02930	1.84	2.885	2.051	0.255487	0.012514	0.053724	1	toxin catabolic process|GO:0009407	cytoplasm|GO:0005737	glutathione transferase activity|GO:0004364	gi|121296515|gb|DQ986949.1|	88.57	70	8	0	1	70	459	528	1e-15	79.7	DQ986949.1
AT4G18710	0.044	0.4	0.636	0.957281	0.323268	0.043158	1	brassinosteroid mediated signaling|GO:0009742;detection of brassinosteroid stimulus|GO:0009729;leaf morphogenesis|GO:0009965;multidimensional cell growth|GO:0009825;protein amino acid phosphorylation|GO:0006468;response to auxin stimulus|GO:0009733	cellular_component_unknown|GO:0005575	glycogen synthase kinase 3 activity|GO:0004696;kinase activity|GO:0016301;protein kinase activity|GO:0004672	gi|110468115|gb|DQ767688.1|	84.29	70	7	4	1	67	1432	1500	1e-09	59.7	DQ767688.1
AT3G21500	-0.411	-0.613	-0.479	0.442932	0.099735	0.152248	1	terpenoid biosynthetic process|GO:0016114		1-deoxy-D-xylulose-5-phosphate synthase activity|GO:0008661	gi|91771912|gb|DQ452297.1|	77.97	59	13	0	12	70	2200	2258	1e-06	49.7	DQ452297.1
AT3G21055	-1.534	-1.892	-0.987	0.328455	0.086986	0.345098	1	biological_process_unknown|GO:0008150	chloroplast photosystem II|GO:0030095;chloroplast thylakoid lumen|GO:0009543	molecular_function_unknown|GO:0003674	gi|90186624|gb|DQ405263.1|	84.42	77	3	1	3	70	140	216	2e-14	75.4	DQ405263.1
AT2G34620	-0.264	-0.397	-0.955	0.78263	0.669584	0.062243	1	biological_process_unknown|GO:0008150		molecular_function_unknown|GO:0003674	gi|85541252|gb|DQ346657.1|	92.42	66	5	0	3	68	472	537	1e-16	82.5	DQ346657.1
AT1G30380	-1.297	-1.822	-2.654	0.326989	0.040729	0.002393	1	photosynthesis|GO:0015979	chloroplast thylakoid membrane|GO:0009535;membrane|GO:0016020;photosystem I|GO:0009522	molecular_function_unknown|GO:0003674	gi|83032225|gb|DQ296179.1|	92.86	70	5	0	1	70	81	150	3e-18	88.3	DQ296179.1
AT3G60100	0.113	0.739	0.925	0.90764	0.126706	0.029388	1	tricarboxylic acid cycle|GO:0006099	mitochondrion|GO:0005739	citrate (SI)-synthase activity|GO:0004108	gi|82570052|gb|DQ267200.1|	87.14	70	9	0	1	70	225	294	8e-15	76.8	DQ267200.1
AT1G67090	-0.899	-1.4415	-2.4055	0.622594	0.306783	0.0367505	1	carbon utilization by fixation of carbon dioxide|GO:0015977;response to cold|GO:0009409	chloroplast ribulose bisphosphate carboxylase complex|GO:0009573;chloroplast thylakoid membrane|GO:0009535	ribulose-bisphosphate carboxylase activity|GO:0016984	gi|79013989|gb|DQ242646.1|	85.33	75	4	1	3	70	267	341	2e-14	75.4	DQ242646.1
AT1G10200	-0.242	-0.688	-0.822	0.671224	0.054577	0.014247	1	biological_process_unknown|GO:0008150	cellular_component_unknown|GO:0005575	transcription factor activity|GO:0003700	gi|79013987|gb|DQ242645.1|	90	70	7	0	1	70	43	112	1e-16	82.5	DQ242645.1
AT2G07671	0.7	0.654	1.113	0.497941	0.462024	0.074541	1	proton transport|GO:0015992	membrane|GO:0016020;proton-transporting two-sector ATPase complex|GO:0016469	ATPase activity|GO:0016887	gi|91269822|gb|DQ219817.1|	95.24	63	3	0	8	70	263	325	5e-17	84	DQ219817.1
AT1G16880	-0.3	-0.959	-2.027	0.897912	0.57963	0.060179	1		chloroplast thylakoid membrane|GO:0009535		gi|72398471|gb|DQ068159.1|	92.86	70	5	0	1	70	52	121	3e-18	88.3	DQ068159.1
AT4G28660	-0.006	-0.869	-0.963	0.997502	0.07571	0.028727	1	photosynthesis|GO:0015979	chloroplast thylakoid membrane|GO:0009535;photosystem II reaction center|GO:0009539	molecular_function_unknown|GO:0003674	gi|72398458|gb|DQ068146.1|	91.43	70	6	0	1	70	128	197	2e-17	85.4	DQ068146.1
AT1G42970	-0.526	-0.976	-1.618	0.706217	0.346535	0.043158	1	glycolysis|GO:0006096;reductive pentose-phosphate cycle|GO:0019253;response to light stimulus|GO:0009416;response to sucrose stimulus|GO:0009744	chloroplast thylakoid membrane|GO:0009535;chloroplast|GO:0009507	glyceraldehyde-3-phosphate dehydrogenase (NADP+) activity|GO:0008886;glyceraldehyde-3-phosphate dehydrogenase activity|GO:0008943	gi|72398453|gb|DQ068141.1|	93.55	62	4	0	2	63	89	150	1e-15	79.7	DQ068141.1
AT2G10940	-0.7505	-1.927	-3.0785	0.595313	0.037427	0.0009375	1	lipid transport|GO:0006869	chloroplast thylakoid membrane|GO:0009535	lipid binding|GO:0008289	gi|72398445|gb|DQ068133.1|	81.13	53	8	1	1	53	48	98	8e-06	46.8	DQ068133.1
AT5G38410	-2.041	-2.355	-2.634	0.008571	0.00075	0.000142	1	carbon utilization by fixation of carbon dioxide|GO:0015977	chloroplast ribulose bisphosphate carboxylase complex|GO:0009573	ribulose-bisphosphate carboxylase activity|GO:0016984	gi|72398430|gb|DQ068118.1|	90	50	5	0	1	50	215	166	1e-09	59.7	DQ068118.1
AT5G44420	0.778	0.681	0.569	0.103582	0.075161	0.097591	1	defense response|GO:0006952;jasmonic acid and ethylene-dependent systemic resistance|GO:0009861;response to ethylene stimulus|GO:0009723;response to insect|GO:0009625;response to jasmonic acid stimulus|GO:0009753	cell wall|GO:0005618	molecular_function_unknown|GO:0003674	gi|60686418|gb|AY884023.1|	86.36	66	7	2	1	66	298	361	2e-11	65.4	AY884023.1
AT4G30650	-0.698	-1.44	-1.339	0.444102	0.018544	0.018369	1	hyperosmotic salinity response|GO:0042538;response to cold|GO:0009409	endomembrane system|GO:0012505;integral to membrane|GO:0016021		gi|54610976|gb|AY646240.1|	75	72	15	1	2	70	180	251	4e-07	51.1	AY646240.1
AT4G30660	-0.549	-1.036	-1.274	0.538442	0.07571	0.016155	1	hyperosmotic salinity response|GO:0042538;response to cold|GO:0009409	endomembrane system|GO:0012505;integral to membrane|GO:0016021		gi|54610976|gb|AY646240.1|	86.96	69	9	0	1	69	132	200	2e-14	75.4	AY646240.1
AT1G01120	-0.155	-0.198	-0.653	0.736741	0.682613	0.014155	1	cuticle development|GO:0042335;fatty acid elongation|GO:0030497;very-long-chain fatty acid metabolic process|GO:0000038;wax biosynthetic process|GO:0010025	membrane|GO:0016020	acyltransferase activity|GO:0008415;fatty acid elongase activity|GO:0009922	gi|49355350|gb|AY642539.1|	94.29	70	4	0	1	70	762	831	4e-19	91.1	AY642539.1
AT1G54410	-0.913	-1.309	-1.935	0.497156	0.162084	0.017847	1	response to stress|GO:0006950;response to water|GO:0009415	cellular_component_unknown|GO:0005575	molecular_function_unknown|GO:0003674	gi|45790791|gb|AY571333.1|	93.65	63	4	0	8	70	56	118	4e-16	81.1	AY571333.1
AT3G25570	-0.1	-0.174	-0.57	0.879753	0.777017	0.053083	1	spermidine biosynthetic process|GO:0008295;spermine biosynthetic process|GO:0006597	cellular_component_unknown|GO:0005575	adenosylmethionine decarboxylase activity|GO:0004014	gi|42766609|gb|AY536644.1|	90.24	41	4	0	1	41	140	180	1e-06	49.7	AY536644.1
AT5G07430	-0.036	0.714	1.365	0.991054	0.575964	0.087277	1	cell wall modification|GO:0042545	cellulose and pectin-containing cell wall|GO:0009505	pectinesterase activity|GO:0030599	gi|38196008|gb|AY350710.1|	80.39	51	10	0	10	60	4140	4190	8e-06	46.8	AY350710.1
AT1G02500	0.443	1.445	0.624	0.744597	0.089357	0.459831	1	S-adenosylmethionine biosynthetic process|GO:0006556;ethylene biosynthetic process|GO:0009693	cellular_component_unknown|GO:0005575	S-adenosylmethionine-dependent methyltransferase activity|GO:0008757;methionine adenosyltransferase activity|GO:0004478	gi|32765544|gb|AY325308.1|	81.43	70	13	0	1	70	366	435	2e-11	65.4	AY325308.1
AT3G54640	1.396	2.015	1.939	0.017071	0.000396	0.000239	1	tryptophan biosynthetic process|GO:0000162	chloroplast|GO:0009507	tryptophan synthase activity|GO:0004834	gi|32441887|gb|AY316528.1|	88.41	69	8	0	2	70	613	681	3e-15	78.3	AY316528.1
AT4G27410	-0.255	-0.682	-0.958	0.645785	0.049869	0.004574	1	multicellular organismal development|GO:0007275;response to abscisic acid stimulus|GO:0009737;response to water deprivation|GO:0009414	nucleus|GO:0005634	transcription activator activity|GO:0016563;transcription factor activity|GO:0003700	gi|31322581|gb|AY245887.1|	91.43	70	6	0	1	70	682	751	2e-17	85.4	AY245887.1
AT5G08790	0.492	0.896	0.485	0.5428	0.096665	0.340329	1	multicellular organismal development|GO:0007275;regulation of cell size|GO:0008361;response to fungus|GO:0009620;response to jasmonic acid stimulus|GO:0009753;response to light stimulus|GO:0009416;response to salicylic acid stimulus|GO:0009751;response to sucrose stimulus|GO:0009744;response to wounding|GO:0009611	nucleus|GO:0005634	transcription activator activity|GO:0016563	gi|31322573|gb|AY245883.1|	87.23	47	6	0	24	70	569	615	2e-07	52.5	AY245883.1
AT1G67730	-0.357	-0.612	-0.789	0.497941	0.084726	0.014382	1	cuticle development|GO:0042335	endoplasmic reticulum|GO:0005783	oxidoreductase activity|GO:0016491	gi|28565596|gb|AY196196.1|	82.35	68	12	0	2	69	175	242	2e-11	65.4	AY196196.1
AT1G53970	0.057	0.838	0.594	0.955169	0.044918	0.123867	1	biological_process_unknown|GO:0008150	cellular_component_unknown|GO:0005575	molecular_function_unknown|GO:0003674	gi|21358784|gb|AY101366.1|	78.79	66	13	1	1	66	341	405	6e-08	54	AY101366.1
AT1G53990	0.474	2.132	2.271	0.516239	0.000181	9.9e-05	1	glycerol biosynthetic process|GO:0006114;lipid metabolic process|GO:0006629	endomembrane system|GO:0012505	carboxylesterase activity|GO:0004091;lipase activity|GO:0016298	gi|21358784|gb|AY101366.1|	82.81	64	11	0	5	68	768	831	2e-10	62.5	AY101366.1
AT1G71880	0.543	0.686	1.331	0.700038	0.612542	0.098114	1	response to nematode|GO:0009624	membrane|GO:0016020;plasma membrane|GO:0005886	carbohydrate transmembrane transporter activity|GO:0015144;sucrose:hydrogen symporter activity|GO:0008506;sugar:hydrogen ion symporter activity|GO:0005351	gi|18091778|gb|AY065839.1|	76.47	68	7	2	1	62	1626	1690	3e-06	48.3	AY065839.1
AT4G30530	0.31	1.729	2.193	0.583833	0.000153	1e-05	1		endomembrane system|GO:0012505	catalytic activity|GO:0003824	gi|14009289|gb|AY030296.1|	82.86	70	12	0	1	70	497	566	3e-12	68.3	AY030296.1
AT5G13160	-0.067	0.018	0.889	0.926878	0.987976	0.004574	1	N-terminal protein myristoylation|GO:0006499;defense response to bacterium, incompatible interaction|GO:0009816;defense response|GO:0006952;protein amino acid autophosphorylation|GO:0046777	microsome|GO:0005792	kinase activity|GO:0016301;protein serine/threonine kinase activity|GO:0004674	gi|10445208|gb|AY007545.1|	70.15	67	20	0	3	69	994	1060	0.0004	41.1	AY007545.1
AT2G07715	0.287	0.442	0.664	0.672267	0.404849	0.09042	1	translation|GO:0006412	mitochondrial large ribosomal subunit|GO:0005762;mitochondrion|GO:0005739	structural constituent of ribosome|GO:0003735	gi|37591045|dbj|AP006444.1|	98.57	70	1	0	1	70	140648	140717	1e-21	99.7	AP006444.1
AT2G07777	0.02	0.106	0.663	0.984449	0.885124	0.023696	1	biological_process_unknown|GO:0008150	cellular_component_unknown|GO:0005575	molecular_function_unknown|GO:0003674	gi|37591045|dbj|AP006444.1|	95.45	66	3	0	1	66	13218	13153	3e-18	88.3	AP006444.1
AT4G23100	0.423	1.129	1.281	0.549241	0.014459	0.004423	1	defense response to bacterium, incompatible interaction|GO:0009816;defense response to fungus|GO:0050832;flower development|GO:0009908;glutathione biosynthetic process|GO:0006750;indole phytoalexin biosynthetic process|GO:0009700;response to cadmium ion|GO:0046686;response to heat|GO:0009408;response to jasmonic acid stimulus|GO:0009753;response to ozone|GO:0010193	chloroplast|GO:0009507	glutamate-cysteine ligase activity|GO:0004357	gi|31043671|emb|AJ563923.1|	98.57	70	1	0	1	70	1213	1282	1e-21	99.7	AJ563923.1
AT1G54020	-0.113	1.21233	0.31	0.859123	0.00479733	0.330465	1	lipid metabolic process|GO:0006629	endomembrane system|GO:0012505	carboxylesterase activity|GO:0004091	gi|6522942|emb|AJ223307.1|	91.55	71	5	1	1	70	3083	3153	5e-17	84	AJ223307.1
AT5G24140	1.53	0.717	0.307	0.052779	0.33388	0.673123	1	sterol biosynthetic process|GO:0016126	endomembrane system|GO:0012505	oxidoreductase activity|GO:0016491	gi|3123351|emb|AJ005928.1|	71.01	69	20	0	1	69	1264	1332	6e-05	44	AJ005928.1
AT2G34430	-0.546	-1.019	-2.072	0.544625	0.087954	0.000679	1	photosynthesis, light harvesting in photosystem II|GO:0009769;photosynthesis|GO:0015979	chloroplast thylakoid membrane|GO:0009535;light-harvesting complex|GO:0030076;plastoglobule|GO:0010287;thylakoid membrane|GO:0042651	chlorophyll binding|GO:0016168	gi|18266038|gb|AF458406.1|AF458406	82.61	69	12	0	1	69	85	153	8e-12	66.8	AF458406.1
AT2G34420	-0.836667	-0.997	-1.23867	0.244218	0.0692127	0.0505703	1	photosynthesis, light harvesting in photosystem II|GO:0009769;photosynthesis|GO:0015979	chloroplast thylakoid membrane|GO:0009535;light-harvesting complex|GO:0030076;plastoglobule|GO:0010287;thylakoid membrane|GO:0042651	chlorophyll binding|GO:0016168	gi|18266038|gb|AF458406.1|AF458406	94.59	37	2	0	5	41	472	508	1e-06	49.7	AF458406.1
AT4G01850	0.665	1.364	1.219	0.492597	0.030817	0.035801	1	S-adenosylmethionine biosynthetic process|GO:0006556	cellular_component_unknown|GO:0005575	methionine adenosyltransferase activity|GO:0004478	gi|14600071|gb|AF379015.1|AF379015	84	50	8	0	1	50	953	1002	4e-07	51.1	AF379015.1
AT1G12090	0.107	-0.681	-1.41	0.947586	0.476346	0.031264	1	lipid transport|GO:0006869	endomembrane system|GO:0012505	lipid binding|GO:0008289	gi|13561926|gb|AF346659.1|AF346659	88.24	68	8	0	3	70	64	131	8e-15	76.8	AF346659.1
AT4G26200	-0.772	-1.178	-1.18	0.282469	0.018544	0.013109	1	ethylene biosynthetic process|GO:0009693	cellular_component_unknown|GO:0005575	1-aminocyclopropane-1-carboxylate synthase activity|GO:0016847	gi|17225619|gb|AF338651.1|AF338651	95.71	70	3	0	1	70	479	548	5e-20	94	AF338651.1
AT4G35100	-0.743	-0.934	-1.207	0.543714	0.318998	0.098485	1	response to salt stress|GO:0009651;transport|GO:0006810	membrane|GO:0016020;plasma membrane|GO:0005886	water channel activity|GO:0015250	gi|11119334|gb|AF314656.1|AF314656	90	70	7	0	1	70	767	836	1e-16	82.5	AF314656.1
AT4G36220	-0.298	0.563	0.637	0.649833	0.211644	0.095538	1	lignin biosynthetic process|GO:0009809;phenylpropanoid biosynthetic process|GO:0009699;response to UV-B|GO:0010224	endoplasmic reticulum|GO:0005783	ferulate 5-hydroxylase activity|GO:0046424;monooxygenase activity|GO:0004497	gi|10197653|gb|AF214009.1|AF214009	83.58	67	10	1	1	67	1489	1554	6e-11	64	AF214009.1
AT1G07590	0.155	0.689	0.43	0.819421	0.075161	0.225789	1	biological_process_unknown|GO:0008150	mitochondrion|GO:0005739	binding|GO:0005488	gi|7920167|gb|AF200711.1|AF200711	76.47	68	12	3	1	67	197	261	2e-05	45.4	AF200711.1
AT4G26090	-0.743	-0.972	-0.637	0.094201	0.005585	0.046529	1	defense response|GO:0006952;detection of bacterium|GO:0016045;hypersensitive response|GO:0009626	plasma membrane|GO:0005886	protein binding|GO:0005515	gi|6635387|gb|AF180358.1|AF180358	81.16	69	10	1	2	70	2527	2592	4e-10	61.1	AF180358.1
AT1G65980	-0.257	-0.348	-0.545	0.59982	0.354712	0.059975	1	biological_process_unknown|GO:0008150	cellular_component_unknown|GO:0005575	antioxidant activity|GO:0016209	gi|4928471|gb|AF133302.1|AF133302	79.41	68	11	3	1	66	494	560	4e-07	51.1	AF133302.1
AT3G26520	-0.543	-1.462	-2.16	0.63757	0.041967	0.002223	1	osmoregulation|GO:0018987;response to salt stress|GO:0009651;transport|GO:0006810	membrane|GO:0016020	water channel activity|GO:0015250	gi|5081418|gb|AF118381.1|AF118381	90.48	42	3	1	1	41	741	782	3e-06	48.3	AF118381.1
AT3G54050	-1.345	-1.791	-1.144	0.033908	0.001154	0.014821	1	fructose metabolic process|GO:0006000	chloroplast|GO:0009507	fructose-bisphosphatase activity|GO:0042132	gi|4218950|gb|AF081796.1|AF081796	92.86	70	5	0	1	70	706	775	3e-18	88.3	AF081796.1
AT5G02500	0.58	1.171	0.743	0.518585	0.042288	0.164133	1	protein folding|GO:0006457;response to cold|GO:0009409;response to heat|GO:0009408;response to virus|GO:0009615	cytosol|GO:0005829	ATP binding|GO:0005524	gi|2655419|gb|AF035414.1|AF035414	88.06	67	8	0	1	67	1965	2031	2e-14	75.4	AF035414.1
AT3G02730	-0.146	-0.828	-1.133	0.897349	0.167852	0.028727	1	cell redox homeostasis|GO:0045454	chloroplast|GO:0009507	thiol-disulfide exchange intermediate activity|GO:0030508	gi|2921093|gb|AF018174.1|AF018174	85.51	69	7	1	3	68	527	595	1e-12	69.7	AF018174.1
AT1G22940	0.232	0.207	0.774	0.772424	0.832664	0.076537	1	thiamin biosynthetic process|GO:0009228	chloroplast|GO:0009507;mitochondrion|GO:0005739	phosphomethylpyrimidine kinase activity|GO:0008972;thiamin-phosphate diphosphorylase activity|GO:0004789	gi|2746078|gb|AF015310.1|AF015310	97.14	70	2	0	1	70	1310	1379	7e-21	96.8	AF015310.1
AT4G31370	-0.456	-0.87	-1.402	0.629912	0.172083	0.013213	1	N-terminal protein myristoylation|GO:0006499;cell adhesion|GO:0007155	anchored to membrane|GO:0031225	molecular_function_unknown|GO:0003674	gi|297207363|gb|AC241184.1|	83.82	68	11	0	3	70	74843	74776	3e-12	68.3	AC241184.1
AT4G01800	-0.325	-0.645	-0.492	0.539967	0.063932	0.119872	1	intracellular protein transport|GO:0006886;protein targeting|GO:0006605	membrane|GO:0016020	ATP binding|GO:0005524	gi|297207329|gb|AC241150.1|	88.68	53	6	0	18	70	16198	16146	4e-10	61.1	AC241150.1
AT2G33870	0.033	0.285	0.597	0.970547	0.555022	0.051627	1	protein transport|GO:0015031;regulation of transcription, DNA-dependent|GO:0006355;small GTPase mediated signal transduction|GO:0007264	intracellular|GO:0005622	GTP binding|GO:0005525	gi|297207325|gb|AC241146.1|	85.51	69	7	1	1	69	25617	25682	1e-12	69.7	AC241146.1
AT2G33520	0.386	1.008	1.343	0.794408	0.314878	0.089105	1	biological_process_unknown|GO:0008150	cellular_component_unknown|GO:0005575	molecular_function_unknown|GO:0003674	gi|297207325|gb|AC241146.1|	86.76	68	9	0	3	70	82794	82727	5e-14	74	AC241146.1
AT2G33630	-0.154	-0.229	-0.568	0.751815	0.618978	0.036439	1	steroid biosynthetic process|GO:0006694	endoplasmic reticulum|GO:0005783	3-beta-hydroxy-delta5-steroid dehydrogenase activity|GO:0003854	gi|297207325|gb|AC241146.1|	89.13	46	5	0	1	46	69965	70010	6e-08	54	AC241146.1
AT5G22060	-0.925	-0.438	-0.366	0.094201	0.426536	0.387222	1	protein folding|GO:0006457	cellular_component_unknown|GO:0005575	protein binding|GO:0005515	gi|297207317|gb|AC241137.1|	84.62	65	10	0	1	65	33237	33173	8e-12	66.8	AC241137.1
AT4G07410	-0.365	-0.951	-0.926	0.629912	0.044212	0.032849	1	biological_process_unknown|GO:0008150	cellular_component_unknown|GO:0005575	nucleotide binding|GO:0000166	gi|297207301|gb|AC241121.1|	84.29	70	8	1	1	70	9498	9564	3e-12	68.3	AC241121.1
AT5G50310	-0.038	-0.006	-1.818	0.993821	0.997775	0.096934	1	biological_process_unknown|GO:0008150	cellular_component_unknown|GO:0005575	molecular_function_unknown|GO:0003674	gi|297207301|gb|AC241121.1|	95.31	64	3	0	7	70	83127	83064	2e-17	85.4	AC241121.1
AT5G04970	-1.184	-1.605	-1.383	0.231818	0.026411	0.038425	1	cell wall modification|GO:0042545	cell wall|GO:0005618	pectinesterase activity|GO:0030599	gi|297207229|gb|AC241048.1|	85.51	69	10	0	2	70	33893	33825	1e-13	72.5	AC241048.1
AT4G25080	-0.464	-1.4	-1.407	0.583597	0.009817	0.006971	1	chlorophyll biosynthetic process|GO:0015995	chloroplast envelope|GO:0009941;chloroplast thylakoid membrane|GO:0009535	magnesium protoporphyrin IX methyltransferase activity|GO:0046406	gi|297207217|gb|AC241036.1|	88.41	69	8	0	1	69	53099	53167	3e-15	78.3	AC241036.1
AT4G25030	0.114	1.055	0.564	0.881093	0.005195	0.100884	1	biological_process_unknown|GO:0008150	cellular_component_unknown|GO:0005575	molecular_function_unknown|GO:0003674	gi|297207217|gb|AC241036.1|	95.59	68	3	0	2	69	24614	24681	4e-19	91.1	AC241036.1
AT5G51020	1.304	0.45	0.212	0.009565	0.367004	0.656712	1	biological_process_unknown|GO:0008150	chloroplast|GO:0009507	molecular_function_unknown|GO:0003674	gi|297207217|gb|AC241036.1|	80.77	52	10	0	9	60	64167	64116	3e-06	48.3	AC241036.1
AT2G46600	0.403	1.004	1.521	0.655229	0.084726	0.00559	1		cellular_component_unknown|GO:0005575	calcium ion binding|GO:0005509	gi|297207215|gb|AC241033.1|	92.86	70	5	0	1	70	88161	88230	3e-18	88.3	AC241033.1
AT4G21445	0.121	-0.34	-0.825	0.901006	0.674177	0.062263	1	biological_process_unknown|GO:0008150		molecular_function_unknown|GO:0003674	gi|297207202|gb|AC241020.1|	93.75	64	4	0	1	64	6141	6078	1e-16	82.5	AC241020.1
AT5G08280	-0.283	-0.654	-0.845	0.738922	0.271701	0.082063	1	chlorophyll biosynthetic process|GO:0015995;porphyrin biosynthetic process|GO:0006779	chloroplast|GO:0009507	hydroxymethylbilane synthase activity|GO:0004418	gi|297207186|gb|AC241004.1|	94.74	57	3	0	1	57	117145	117089	2e-14	75.4	AC241004.1
AT5G09430	1.647	0.698	0.238	0.081995	0.47705	0.82371	1	aromatic compound metabolic process|GO:0006725		hydrolase activity|GO:0016787	gi|297207180|gb|AC240998.1|	86.96	69	9	0	2	70	54358	54290	2e-14	75.4	AC240998.1
AT4G01270	-0.756	-0.656	-0.802	0.219272	0.17003	0.051805	1			protein binding|GO:0005515;zinc ion binding|GO:0008270	gi|297207171|gb|AC240989.1|	84.29	70	11	0	1	70	96269	96338	4e-13	71.1	AC240989.1
AT4G01290	-0.245	-0.477	-0.599	0.657297	0.205132	0.062193	1	biological_process_unknown|GO:0008150	cellular_component_unknown|GO:0005575	molecular_function_unknown|GO:0003674	gi|297207171|gb|AC240989.1|	88.57	70	8	0	1	70	97220	97151	1e-15	79.7	AC240989.1
AT2G28085	-0.739	-1.151	-0.575	0.342329	0.03368	0.266524	1	response to auxin stimulus|GO:0009733	cellular_component_unknown|GO:0005575	molecular_function_unknown|GO:0003674	gi|297207167|gb|AC240985.1|	87.14	70	9	0	1	70	78176	78107	8e-15	76.8	AC240985.1
AT5G51070	1.124	1.94	2.289	0.103582	0.001045	0.000145	1	ATP-dependent proteolysis|GO:0006510	chloroplast stroma|GO:0009570;chloroplast|GO:0009507	ATP binding|GO:0005524;ATPase activity|GO:0016887	gi|296841177|gb|AC240938.1|	89.71	68	7	0	3	70	16642	16575	1e-15	79.7	AC240938.1
AT1G69930	0.782	2.48	2.375	0.328455	0.000181	0.000142	1	toxin catabolic process|GO:0009407	cytoplasm|GO:0005737	glutathione transferase activity|GO:0004364	gi|296841171|gb|AC240932.1|	95.71	70	3	0	1	70	73183	73114	5e-20	94	AC240932.1
AT1G69840	0.08	1.016	1.468	0.97086	0.26774	0.048276	1	biological_process_unknown|GO:0008150			gi|296841171|gb|AC240932.1|	95.71	70	3	0	1	70	6852	6783	5e-20	94	AC240932.1
AT1G69920	0.063	0.477	0.924	0.955509	0.421291	0.031264	1	toxin catabolic process|GO:0009407	cytoplasm|GO:0005737	glutathione transferase activity|GO:0004364	gi|296841171|gb|AC240932.1|	86.15	65	9	0	5	69	65393	65329	1e-12	69.7	AC240932.1
AT1G27130	0.278	1.193	0.715	0.656658	0.003174	0.04802	1	toxin catabolic process|GO:0009407	cytoplasm|GO:0005737	glutathione transferase activity|GO:0004364	gi|296841171|gb|AC240932.1|	81.03	58	11	0	1	58	64528	64471	6e-08	54	AC240932.1
AT5G61340	-0.648	-0.916	-0.623	0.219272	0.017697	0.084357	1	biological_process_unknown|GO:0008150		molecular_function_unknown|GO:0003674	gi|289629350|gb|AC240091.1|	90.77	65	6	0	4	68	47507	47443	3e-15	78.3	AC240091.1
AT3G46110	-1.126	-1.504	-1.398	0.107493	0.006793	0.008087	1	signal transduction|GO:0007165	intracellular|GO:0005622	signal transducer activity|GO:0004871	gi|289629348|gb|AC240089.1|	82.22	45	8	0	26	70	46858	46814	6e-05	44	AC240089.1
AT3G02340	-0.188	-0.535	-0.951	0.825963	0.338012	0.026471	1			protein binding|GO:0005515;zinc ion binding|GO:0008270	gi|289629346|gb|AC240087.1|	77.14	70	9	1	1	70	17372	17434	6e-08	54	AC240087.1
AT1G64510	-0.295	-0.693	-0.979	0.78129	0.346035	0.086535	1	ribosome biogenesis and assembly|GO:0042254;translation|GO:0006412	ribosome|GO:0005840	structural constituent of ribosome|GO:0003735	gi|289629346|gb|AC240087.1|	82.35	68	9	1	1	68	20488	20552	2e-10	62.5	AC240087.1
AT5G24530	0.213	1.005	0.961	0.848054	0.092339	0.074541	1	flavonoid biosynthetic process|GO:0009813	cellular_component_unknown|GO:0005575	oxidoreductase activity, acting on paired donors, with incorporation or reduction of molecular oxygen, 2-oxoglutarate as one donor, and incorporation of one atom each of oxygen into both donors|GO:0016706	gi|289629341|gb|AC240082.1|	91.43	70	6	0	1	70	35460	35529	2e-17	85.4	AC240082.1
AT3G53690	-0.832	-0.687	-0.977	0.326989	0.312044	0.067289	1			protein binding|GO:0005515;zinc ion binding|GO:0008270	gi|255983240|gb|AC237304.1|	84.06	69	11	0	2	70	74366	74434	1e-12	69.7	AC237304.1
AT4G17550	-0.443	-0.485	-1.216	0.593248	0.515793	0.014537	1	carbohydrate transport|GO:0008643	integral to membrane|GO:0016021;mitochondrion|GO:0005739	sugar:hydrogen ion symporter activity|GO:0005351	gi|239582823|gb|AC236791.1|	90	70	7	0	1	70	25391	25460	1e-16	82.5	AC236791.1
AT5G47240	-0.699	-0.825	-1.056	0.292196	0.082018	0.014382	1		cytosol|GO:0005829	hydrolase activity|GO:0016787	gi|239582819|gb|AC236787.1|	92.86	70	5	0	1	70	463	532	3e-18	88.3	AC236787.1
AT5G47500	-0.784	-0.836	-1.114	0.326989	0.147005	0.026328	1	cell wall modification|GO:0042545	cellulose and pectin-containing cell wall|GO:0009505	pectinesterase activity|GO:0030599	gi|239582819|gb|AC236787.1|	90	70	7	0	1	70	109617	109548	1e-16	82.5	AC236787.1
AT4G17030	0.195	0.666	0.234	0.728992	0.054798	0.520628	1	cellulose and pectin-containing cell wall loosening|GO:0009828;unidimensional cell growth|GO:0009826	endomembrane system|GO:0012505;extracellular region|GO:0005576	molecular_function_unknown|GO:0003674	gi|239582818|gb|AC236786.1|	92.75	69	5	0	2	70	24783	24715	7e-18	86.8	AC236786.1
AT5G64810	0.342	0.743	0.238	0.49592	0.023224	0.482569	1	regulation of transcription, DNA-dependent|GO:0006355	nucleus|GO:0005634	transcription factor activity|GO:0003700	gi|223950802|gb|AC234756.1|	88.52	61	4	1	2	59	22939	22879	8e-12	66.8	AC234756.1
AT1G07780	-0.097	-0.307	-0.755	0.930617	0.744531	0.096934	1	tryptophan biosynthetic process|GO:0000162	chloroplast|GO:0009507	phosphoribosylanthranilate isomerase activity|GO:0004640	gi|223950791|gb|AC234745.1|	94.29	70	4	0	1	70	36697	36628	4e-19	91.1	AC234745.1
AT3G55970	0.01	0.844	1.225	0.994985	0.035517	0.00207	1		cellular_component_unknown|GO:0005575	iron ion binding|GO:0005506;isopenicillin-N synthase activity|GO:0016216	gi|223950791|gb|AC234745.1|	75.38	65	16	0	1	65	46418	46482	1e-06	49.7	AC234745.1
AT5G05440	0.584	0.735	0.801	0.250024	0.042288	0.017847	1	defense response|GO:0006952;response to biotic stimulus|GO:0009607	cellular_component_unknown|GO:0005575	molecular_function_unknown|GO:0003674	gi|223950791|gb|AC234745.1|	86.79	53	7	0	14	66	1381	1433	3e-09	58.3	AC234745.1
AT5G49360	0.275	0.161	1.213	0.743888	0.895633	0.012739	1	carbohydrate metabolic process|GO:0005975	endomembrane system|GO:0012505	hydrolase activity, hydrolyzing O-glycosyl compounds|GO:0004553	gi|199580352|gb|AC232578.1|	88.57	70	8	0	1	70	58728	58797	1e-15	79.7	AC232578.1
AT4G23885	0.223	0.753	1.259	0.794417	0.147319	0.007563	1	biological_process_unknown|GO:0008150	mitochondrion|GO:0005739	molecular_function_unknown|GO:0003674	gi|199580302|gb|AC232556.1|	81.69	71	10	1	3	70	42863	42933	6e-11	64	AC232556.1
AT3G28530	-0.141	0.562	1.182	0.899851	0.430356	0.021663	1	biological_process_unknown|GO:0008150	cellular_component_unknown|GO:0005575	molecular_function_unknown|GO:0003674	gi|199580302|gb|AC232556.1|	86.76	68	6	1	1	68	55824	55888	4e-13	71.1	AC232556.1
AT4G23820	-0.135	-0.884	-0.931	0.878122	0.039102	0.019313	1	carbohydrate metabolic process|GO:0005975	endomembrane system|GO:0012505	polygalacturonase activity|GO:0004650	gi|199580302|gb|AC232556.1|	83.33	66	11	0	5	70	10322	10257	2e-11	65.4	AC232556.1
AT5G57540	-0.369	-0.232	-0.566	0.444102	0.673352	0.061006	1	carbohydrate metabolic process|GO:0005975;glucan metabolic process|GO:0006073	apoplast|GO:0048046;cell wall|GO:0005618;endomembrane system|GO:0012505	hydrolase activity, acting on glycosyl bonds|GO:0016798	gi|199580286|gb|AC232552.1|	80.26	76	9	1	1	70	82769	82694	2e-11	65.4	AC232552.1
AT5G57370	0.104	-0.069	0.723	0.920746	0.955724	0.096934	1	biological_process_unknown|GO:0008150	cellular_component_unknown|GO:0005575	molecular_function_unknown|GO:0003674	gi|199580286|gb|AC232552.1|	86.44	59	8	0	12	70	31910	31968	6e-11	64	AC232552.1
AT2G18300	0.007	-0.432	-0.864	0.997502	0.616022	0.093221	1	regulation of transcription|GO:0045449;response to cytokinin stimulus|GO:0009735	nucleus|GO:0005634	transcription factor activity|GO:0003700	gi|199580274|gb|AC232550.1|	78.75	80	5	1	1	68	29469	29390	2e-11	65.4	AC232550.1
AT4G22890	-0.601	-1.795	-1.229	0.219272	0.000125	0.000849	1	biological_process_unknown|GO:0008150	chloroplast thylakoid membrane|GO:0009535	molecular_function_unknown|GO:0003674	gi|199580264|gb|AC232547.1|	82.26	62	11	0	1	62	15978	16039	1e-09	59.7	AC232547.1
AT5G45990	-0.51	-0.545	-0.722	0.483676	0.338258	0.099814	1	RNA processing|GO:0006396	intracellular|GO:0005622	molecular_function_unknown|GO:0003674	gi|199580255|gb|AC232546.1|	87.23	47	6	0	1	47	1756	1802	2e-07	52.5	AC232546.1
AT5G61790	-0.187	1.888	-0.452	0.940147	0.085199	0.737953	1		cellulose and pectin-containing cell wall|GO:0009505;endoplasmic reticulum|GO:0005783;microsome|GO:0005792;mitochondrion|GO:0005739	calcium ion binding|GO:0005509	gi|199580244|gb|AC232542.1|	92.86	70	5	0	1	70	29555	29624	3e-18	88.3	AC232542.1
AT3G01070	-0.467	-0.547	-0.636	0.397359	0.170725	0.067227	1	electron transport|GO:0006118	anchored to membrane|GO:0031225	copper ion binding|GO:0005507	gi|199580233|gb|AC232539.1|	71.01	69	20	0	1	69	96560	96628	6e-05	44	AC232539.1
AT5G15790	0.358	0.775	1.135	0.753404	0.346535	0.074541	1		chloroplast|GO:0009507	protein binding|GO:0005515;zinc ion binding|GO:0008270	gi|199580233|gb|AC232539.1|	74.58	59	15	0	5	63	11099	11041	6e-05	44	AC232539.1
AT2G14750	0.214	1.122	0.983	0.722996	0.003174	0.006041	1	phosphorylation|GO:0016310;sulfate assimilation|GO:0000103	plastid|GO:0009536	ATP binding|GO:0005524;adenylylsulfate kinase activity|GO:0004020;kinase activity|GO:0016301;transferase activity, transferring phosphorus-containing groups|GO:0016772	gi|199580226|gb|AC232537.1|	86.96	69	9	0	1	69	85399	85331	2e-14	75.4	AC232537.1
AT5G04140	-0.414	-0.859	-0.703	0.590875	0.089577	0.123867	1	photorespiration|GO:0009853;response to light stimulus|GO:0009416	chloroplast|GO:0009507	glutamate synthase (ferredoxin) activity|GO:0016041	gi|199580194|gb|AC232531.1|	82.54	63	11	0	8	70	51535	51597	4e-10	61.1	AC232531.1
AT5G49900	-0.393	-0.374	-0.516	0.280786	0.170725	0.028459	1		cellular_component_unknown|GO:0005575		gi|199580191|gb|AC232530.1|	92.86	70	5	0	1	70	24203	24134	3e-18	88.3	AC232530.1
AT5G50000	-0.371	-0.46	-0.973	0.668822	0.563693	0.051805	1	protein amino acid phosphorylation|GO:0006468	plasma membrane|GO:0005886	kinase activity|GO:0016301;protein threonine/tyrosine kinase activity|GO:0004712	gi|199580191|gb|AC232530.1|	95.56	45	1	1	27	70	59118	59074	3e-09	58.3	AC232530.1
AT4G04860	-0.001	-0.175	-0.848	0.999209	0.785282	0.007032	1	proteolysis|GO:0006508	cellular_component_unknown|GO:0005575		gi|199580186|gb|AC232527.1|	83.33	48	8	0	23	70	10140	10187	3e-06	48.3	AC232527.1
AT5G64260	1.049	1.595	0.903	0.294143	0.02153	0.160452	1	biological_process_unknown|GO:0008150	cellulose and pectin-containing cell wall|GO:0009505	molecular_function_unknown|GO:0003674	gi|199580179|gb|AC232526.1|	90	70	7	0	1	70	77762	77831	1e-16	82.5	AC232526.1
AT5G64130	-0.203	-1.047	-0.712	0.85707	0.080933	0.191137	1	biological_process_unknown|GO:0008150	cellular_component_unknown|GO:0005575	molecular_function_unknown|GO:0003674	gi|199580179|gb|AC232526.1|	86.36	66	6	1	8	70	55234	55169	3e-12	68.3	AC232526.1
AT5G09440	0.218	0.384	0.614	0.724694	0.430356	0.083829	1	biological_process_unknown|GO:0008150	endomembrane system|GO:0012505	molecular_function_unknown|GO:0003674	gi|199580179|gb|AC232526.1|	80	55	11	0	1	55	77449	77503	1e-06	49.7	AC232526.1
AT5G03730	-0.219	0.316	0.57	0.649833	0.408644	0.041598	1	gibberellin biosynthetic process|GO:0009686;negative regulation of ethylene mediated signaling pathway|GO:0010105;regulation of timing of transition from vegetative to reproductive phase|GO:0048510;response to ethylene stimulus|GO:0009723;response to sucrose stimulus|GO:0009744;sugar mediated signaling|GO:0010182	endoplasmic reticulum membrane|GO:0005789	kinase activity|GO:0016301;protein binding|GO:0005515;protein serine/threonine kinase activity|GO:0004674;protein threonine/tyrosine kinase activity|GO:0004712	gi|199580155|gb|AC232522.1|	85	40	6	0	2	41	100308	100269	0.0002	42.5	AC232522.1
AT2G07687	0.144	0.439	0.889	0.881929	0.504157	0.043158	1	electron transport|GO:0006118	mitochondrial respiratory chain complex IV|GO:0005751	cytochrome-c oxidase activity|GO:0004129	gi|199580149|gb|AC232519.1|	100	70	0	0	1	70	6754	6685	1e-22	102	AC232519.1
AT4G20150	0.103	0.203	0.573	0.882943	0.763388	0.074541	1	biological_process_unknown|GO:0008150	mitochondrion|GO:0005739	molecular_function_unknown|GO:0003674	gi|199580126|gb|AC232515.1|	82.86	70	7	1	1	70	72211	72147	2e-11	65.4	AC232515.1
AT1G34370	0.165	0.224	0.533	0.702957	0.579455	0.031993	1	regulation of transcription|GO:0045449;response to aluminum ion|GO:0010044	nucleus|GO:0005634	nucleic acid binding|GO:0003676;transcription factor activity|GO:0003700;zinc ion binding|GO:0008270	gi|202070603|gb|AC232513.1|	95.59	68	3	0	1	68	99534	99601	4e-19	91.1	AC232513.1
AT4G36990	0.072	0.662	1.15	0.957281	0.344575	0.031993	1	response to heat|GO:0009408	nucleus|GO:0005634	DNA binding|GO:0003677;transcription factor activity|GO:0003700	gi|199580120|gb|AC232512.1|	94.29	70	4	0	1	70	58146	58215	4e-19	91.1	AC232512.1
AT4G09140	-0.19	-0.325	-0.553	0.747499	0.521359	0.096934	1	mismatch repair|GO:0006298	nucleus|GO:0005634	protein binding, bridging|GO:0030674	gi|199580111|gb|AC232509.1|	90.48	63	6	0	1	63	110086	110148	2e-14	75.4	AC232509.1
AT4G18950	0.12	0.572	0.541	0.794408	0.03042	0.026414	1	protein amino acid phosphorylation|GO:0006468	cytoplasm|GO:0005737;nucleus|GO:0005634	kinase activity|GO:0016301;protein threonine/tyrosine kinase activity|GO:0004712	gi|199580110|gb|AC232508.1|	90	70	7	0	1	70	19229	19298	1e-16	82.5	AC232508.1
AT4G19020	-0.268	-0.431	-0.75	0.64241	0.312293	0.024344	1	DNA methylation|GO:0006306	chromatin|GO:0000785;nucleus|GO:0005634	DNA binding|GO:0003677	gi|199580110|gb|AC232508.1|	92.31	39	3	0	32	70	62402	62440	1e-06	49.7	AC232508.1
AT3G45140	-0.311	-0.678	-0.987	0.499302	0.025129	0.001012	1	jasmonic acid biosynthetic process|GO:0009695;response to jasmonic acid stimulus|GO:0009753;response to other organism|GO:0051707;response to water deprivation|GO:0009414;response to wounding|GO:0009611	chloroplast thylakoid membrane|GO:0009535;chloroplast|GO:0009507	lipoxygenase activity|GO:0016165	gi|199580109|gb|AC232507.1|	91.43	70	6	0	1	70	49992	50061	2e-17	85.4	AC232507.1
AT4G10490	-0.292	0.441	0.483	0.547667	0.196701	0.096934	1	secondary metabolic process|GO:0019748	cellular_component_unknown|GO:0005575	oxidoreductase activity, acting on paired donors, with incorporation or reduction of molecular oxygen, 2-oxoglutarate as one donor, and incorporation of one atom each of oxygen into both donors|GO:0016706	gi|199580066|gb|AC232493.1|	90	70	7	0	1	70	67532	67601	1e-16	82.5	AC232493.1
AT1G48640	-0.029	0.46	0.641	0.982168	0.362421	0.096934	1	amino acid transport|GO:0006865	membrane|GO:0016020	amino acid transmembrane transporter activity|GO:0015171	gi|199580061|gb|AC232490.1|	91.18	68	6	0	3	70	12247	12314	1e-16	82.5	AC232490.1
AT2G24520	-0.526	-0.743	-0.83	0.439966	0.12103	0.050475	1	cation transport|GO:0006812;metabolic process|GO:0008152;proton transport|GO:0015992;transport|GO:0006810	integral to membrane|GO:0016021;membrane|GO:0016020	ATPase activity|GO:0016887	gi|199580042|gb|AC232487.1|	77.46	71	14	2	1	70	9215	9284	2e-07	52.5	AC232487.1
AT1G31740	-0.911	-0.645	-0.788	0.103786	0.170725	0.052605	1	carbohydrate metabolic process|GO:0005975	beta-galactosidase complex|GO:0009341;endomembrane system|GO:0012505	beta-galactosidase activity|GO:0004565	gi|199579976|gb|AC232471.1|	88.57	70	8	0	1	70	49460	49529	1e-15	79.7	AC232471.1
AT1G24380	-0.789	-0.944	-0.608	0.326989	0.092339	0.239644	1	biological_process_unknown|GO:0008150		molecular_function_unknown|GO:0003674	gi|199579956|gb|AC232463.1|	76.92	65	15	0	2	66	53538	53474	2e-07	52.5	AC232463.1
AT4G02810	-0.451	-0.687	-0.335	0.351026	0.040339	0.297206	1	biological_process_unknown|GO:0008150	cellular_component_unknown|GO:0005575	molecular_function_unknown|GO:0003674	gi|199579927|gb|AC232454.1|	81.08	74	9	2	1	70	94624	94696	2e-10	62.5	AC232454.1
AT4G02770	-0.628	-1.202	-1.959	0.676568	0.26144	0.024394	1	photosynthesis|GO:0015979	chloroplast thylakoid membrane|GO:0009535;photosystem I reaction center|GO:0009538;plastoglobule|GO:0010287	molecular_function_unknown|GO:0003674	gi|199579927|gb|AC232454.1|	85.71	70	10	0	1	70	70523	70454	5e-14	74	AC232454.1
AT5G11670	1.393	2.352	1.004	0.294143	0.011255	0.250212	1	malate metabolic process|GO:0006108;pentose-phosphate shunt, oxidative branch|GO:0009051	cellular_component_unknown|GO:0005575	malate dehydrogenase (oxaloacetate-decarboxylating) (NADP+) activity|GO:0004473;malic enzyme activity|GO:0004470;oxidoreductase activity, acting on NADH or NADPH, NAD or NADP as acceptor|GO:0016652	gi|199579904|gb|AC232450.1|	87.88	66	8	0	5	70	51454	51519	5e-14	74	AC232450.1
AT5G11520	0.38	0.678	2.169	0.629912	0.206118	0.000142	1	leaf senescence|GO:0010150;nitrogen compound metabolic process|GO:0006807	plastid|GO:0009536	aspartate transaminase activity|GO:0004069	gi|199579904|gb|AC232450.1|	95.38	65	3	0	1	65	16446	16382	7e-18	86.8	AC232450.1
AT1G67740	-0.309	-0.392	-0.779	0.704596	0.620011	0.096934	1	photosynthesis|GO:0015979	chloroplast photosystem II|GO:0030095;chloroplast stromal thylakoid|GO:0009533;photosystem II|GO:0009523		gi|199579899|gb|AC232449.1|	78.08	73	13	1	1	70	40133	40061	3e-09	58.3	AC232449.1
AT1G67750	-0.625	-0.507	-0.581	0.15496	0.155683	0.062263	1	biological_process_unknown|GO:0008150	endomembrane system|GO:0012505	pectate lyase activity|GO:0030570	gi|199579899|gb|AC232449.1|	85.71	70	10	0	1	70	56334	56403	5e-14	74	AC232449.1
AT1G68030	-0.238	-0.312	-0.494	0.588572	0.358658	0.058133	1			protein binding|GO:0005515;zinc ion binding|GO:0008270	gi|199579899|gb|AC232449.1|	79.71	69	14	0	2	70	131118	131050	4e-10	61.1	AC232449.1
AT1G50250	-0.243	-0.877	-0.37	0.738922	0.049869	0.40094	1	ATP-dependent proteolysis|GO:0006510;PSII associated light-harvesting complex II catabolic process|GO:0010304;photosystem II repair|GO:0010206	chloroplast thylakoid membrane|GO:0009535;chloroplast|GO:0009507	ATP-dependent peptidase activity|GO:0004176;ATPase activity|GO:0016887;metallopeptidase activity|GO:0008237	gi|199579899|gb|AC232449.1|	97.44	39	1	0	1	39	18629	18591	2e-08	55.4	AC232449.1
AT1G13210	0.38	0.91	1.029	0.538873	0.02153	0.007032	1	cation transport|GO:0006812;metabolic process|GO:0008152;transport|GO:0006810	integral to membrane|GO:0016021;membrane|GO:0016020;mitochondrion|GO:0005739	ATPase activity, coupled to transmembrane movement of ions, phosphorylative mechanism|GO:0015662;calmodulin binding|GO:0005516	gi|199579898|gb|AC232448.1|	85.71	70	10	0	1	70	11510	11441	5e-14	74	AC232448.1
AT3G25610	0.298	0.652	0.852	0.590875	0.074616	0.011692	1	cation transport|GO:0006812;metabolic process|GO:0008152;transport|GO:0006810	integral to membrane|GO:0016021;membrane|GO:0016020	ATPase activity, coupled to transmembrane movement of ions, phosphorylative mechanism|GO:0015662	gi|199579898|gb|AC232448.1|	94.12	68	4	0	1	68	11511	11444	3e-18	88.3	AC232448.1
AT5G53045	0.241	0.332	0.678	0.697252	0.550248	0.056133	1	biological_process_unknown|GO:0008150	cellular_component_unknown|GO:0005575	molecular_function_unknown|GO:0003674	gi|199579889|gb|AC232446.1|	90	70	7	0	1	70	63567	63498	1e-16	82.5	AC232446.1
AT1G79050	-0.462	-0.343	-0.646	0.317093	0.364213	0.024827	1	DNA recombination|GO:0006310;DNA repair|GO:0006281;SOS response|GO:0009432	chloroplast|GO:0009507	DNA binding|GO:0003677;DNA-dependent ATPase activity|GO:0008094	gi|199579888|gb|AC232445.1|	95.71	70	3	0	1	70	114311	114242	5e-20	94	AC232445.1
AT1G78420	-0.063	0.517	1.194	0.971132	0.601431	0.044828	1	N-terminal protein myristoylation|GO:0006499		protein binding|GO:0005515;zinc ion binding|GO:0008270	gi|199579888|gb|AC232445.1|	86.96	69	9	0	1	69	30761	30829	2e-14	75.4	AC232445.1
AT1G66960	-0.232	-0.648	-0.875	0.803465	0.284438	0.071192	1	pentacyclic triterpenoid biosynthetic process|GO:0019745		lupeol synthase activity|GO:0042299	gi|199579888|gb|AC232445.1|	81.36	59	11	0	3	61	88017	88075	2e-08	55.4	AC232445.1
AT5G51830	0.219	1.013	0.717	0.69823	0.004475	0.02644	1	D-ribose metabolic process|GO:0006014;acetate fermentation|GO:0019654;sucrose biosynthetic process|GO:0005986;sucrose catabolic process, using beta-fructofuranosidase|GO:0019575	cellular_component_unknown|GO:0005575	kinase activity|GO:0016301	gi|199579875|gb|AC232439.1|	92.86	70	5	0	1	70	39267	39336	3e-18	88.3	AC232439.1
AT4G03390	-0.344	-0.23	-0.74	0.629912	0.796832	0.072769	1	protein amino acid phosphorylation|GO:0006468;transmembrane receptor protein tyrosine kinase signaling pathway|GO:0007169	endomembrane system|GO:0012505	ATP binding|GO:0005524;kinase activity|GO:0016301;protein serine/threonine kinase activity|GO:0004674	gi|199579873|gb|AC232438.1|	90	70	7	0	1	70	22642	22711	1e-16	82.5	AC232438.1
AT1G52870	-0.3365	-0.273	-1.2865	0.687608	0.677955	0.0425475	1	biological_process_unknown|GO:0008150	chloroplast|GO:0009507;integral to membrane|GO:0016021	molecular_function_unknown|GO:0003674	gi|199579873|gb|AC232438.1|	80.7	57	11	0	12	68	16782	16726	2e-07	52.5	AC232438.1
AT4G02520	2.13	3.017	2.987	0.222423	0.019033	0.014247	1	response to cold|GO:0009409;toxin catabolic process|GO:0009407	microsome|GO:0005792;plasma membrane|GO:0005886	glutathione transferase activity|GO:0004364	gi|198285672|gb|AC232399.1|	92.86	70	5	0	1	70	38406	38475	3e-18	88.3	AC232399.1
AT4G02500	-0.407	-0.357	-0.573	0.36362	0.328251	0.042074	1	polysaccharide biosynthetic process|GO:0000271	integral to membrane|GO:0016021;mitochondrion|GO:0005739	UDP-xylosyltransferase activity|GO:0035252;transferase activity, transferring glycosyl groups|GO:0016757;transferase activity|GO:0016740	gi|198285672|gb|AC232399.1|	90.48	42	4	0	29	70	65573	65532	4e-07	51.1	AC232399.1
AT4G02600	-0.437	-0.461	-0.85	0.451095	0.316643	0.018693	1	cell death|GO:0008219;defense response|GO:0006952	plasma membrane|GO:0005886	calmodulin binding|GO:0005516	gi|198285672|gb|AC232399.1|	97.37	38	1	0	8	45	8427	8390	6e-08	54	AC232399.1
AT5G27420	0.032	0.477	0.802	0.973466	0.21682	0.014382	1	response to abscisic acid stimulus|GO:0009737	endomembrane system|GO:0012505	protein binding|GO:0005515;zinc ion binding|GO:0008270	gi|199580355|gb|AC189657.2|	77.97	59	7	1	9	61	86772	86714	8e-06	46.8	AC189657.2
AT4G35335	0.197	0.411	0.595	0.762168	0.394088	0.096934	1	carbohydrate transport|GO:0008643	membrane|GO:0016020	nucleotide-sugar transmembrane transporter activity|GO:0005338	gi|199580353|gb|AC189656.2|	91.89	37	3	0	34	70	5996	5960	8e-06	46.8	AC189656.2
AT2G33450	-0.537	-1.171	-1.302	0.597861	0.080716	0.029388	1	translation|GO:0006412	ribosome|GO:0005840	structural constituent of ribosome|GO:0003735	gi|199580348|gb|AC189651.2|	84.62	65	7	1	7	68	79213	79277	6e-11	64	AC189651.2
AT2G33490	-0.166	0.183	0.752	0.840429	0.83767	0.061006	1	-	-	-	gi|199580348|gb|AC189651.2|	89.83	59	6	0	1	59	100567	100625	1e-12	69.7	AC189651.2
AT3G17820	0.362	0.387	0.964	0.583597	0.505521	0.014382	1	glutamine biosynthetic process|GO:0006542;nitrate assimilation|GO:0042128	cytosol|GO:0005829	glutamate-ammonia ligase activity|GO:0004356	gi|199580345|gb|AC189649.2|	85.42	48	7	0	1	48	67320	67367	4e-07	51.1	AC189649.2
AT3G46990	0.032	-0.123	-0.414	0.959397	0.823877	0.096934	1	biological_process_unknown|GO:0008150	chloroplast|GO:0009507	molecular_function_unknown|GO:0003674	gi|199580344|gb|AC189648.2|	69.51	82	13	2	1	70	115844	115925	0.0002	42.5	AC189648.2
AT5G59530	0.204	1.083	1.318	0.815468	0.025844	0.00522	1			transferase activity, transferring glycosyl groups|GO:0016757	gi|199580344|gb|AC189648.2|	91.3	69	6	0	2	70	11776	11844	5e-17	84	AC189648.2
AT2G05070	-1.509	-1.67	-1.642	0.081995	0.012032	0.009834	1	photosynthesis|GO:0015979	chloroplast thylakoid membrane|GO:0009535;light-harvesting complex|GO:0030076;plastoglobule|GO:0010287	chlorophyll binding|GO:0016168	gi|199580337|gb|AC189641.2|	76.12	67	13	2	5	70	60617	60681	8e-06	46.8	AC189641.2
AT3G27690	-2.024	-2.087	-2.277	0.013654	0.003166	0.00091	1	photosynthesis|GO:0015979	chloroplast thylakoid membrane|GO:0009535;light-harvesting complex|GO:0030076	chlorophyll binding|GO:0016168	gi|199580337|gb|AC189641.2|	85.94	64	9	0	7	70	60639	60702	3e-12	68.3	AC189641.2
AT3G54890	-1.39675	-2.822	-3.40575	0.312987	0.00950375	0.0015785	1	photosynthesis, light harvesting in photosystem I|GO:0009768;photosynthesis|GO:0015979	chloroplast thylakoid membrane|GO:0009535;light-harvesting complex|GO:0030076;plastoglobule|GO:0010287	chlorophyll binding|GO:0016168	gi|199580337|gb|AC189641.2|	76.27	59	14	0	12	70	61350	61408	8e-06	46.8	AC189641.2
AT3G28007	-0.492	-0.341	-0.72	0.428092	0.600565	0.067338	1		membrane|GO:0016020		gi|202070635|gb|AC189633.2|	92.86	70	5	0	1	70	109694	109625	3e-18	88.3	AC189633.2
AT3G27840	-0.173	-0.348	-0.889	0.78129	0.466954	0.010089	1	translation|GO:0006412	large ribosomal subunit|GO:0015934;plastid large ribosomal subunit|GO:0000311	structural constituent of ribosome|GO:0003735	gi|202070635|gb|AC189633.2|	73.91	69	18	0	1	69	46591	46659	1e-06	49.7	AC189633.2
AT4G16170	-0.297	-0.403	-0.551	0.539967	0.256514	0.059182	1	biological_process_unknown|GO:0008150	endoplasmic reticulum|GO:0005783	molecular_function_unknown|GO:0003674	gi|199580326|gb|AC189632.2|	91.43	70	6	0	1	70	55416	55347	2e-17	85.4	AC189632.2
AT4G16410	-0.333	-0.653	-1.083	0.677438	0.243212	0.019575	1	biological_process_unknown|GO:0008150		molecular_function_unknown|GO:0003674	gi|199580326|gb|AC189632.2|	91.18	68	6	0	1	68	94712	94645	1e-16	82.5	AC189632.2
AT4G16190	-0.526	-0.712	-0.26	0.396767	0.09297	0.56026	1	proteolysis|GO:0006508	endomembrane system|GO:0012505	cysteine-type peptidase activity|GO:0008234	gi|199580326|gb|AC189632.2|	89.55	67	7	0	4	70	59981	60047	3e-15	78.3	AC189632.2
AT5G05370	-0.988	-0.939	-1.168	0.313305	0.192912	0.058189	1	electron transport|GO:0006118	cellular_component_unknown|GO:0005575	ubiquinol-cytochrome-c reductase activity|GO:0008121	gi|199580325|gb|AC189631.2|	72.94	85	6	4	1	68	70541	70457	8e-06	46.8	AC189631.2
AT2G36840	-0.172	-0.302	-0.606	0.694284	0.349177	0.01566	1	metabolic process|GO:0008152	cellular_component_unknown|GO:0005575	amino acid binding|GO:0016597	gi|199580324|gb|AC189630.2|	82.86	70	3	1	1	70	75474	75414	2e-11	65.4	AC189630.2
AT2G36820	-0.595	-0.78	-0.971	0.411436	0.124251	0.029388	1	biological_process_unknown|GO:0008150	cellular_component_unknown|GO:0005575	molecular_function_unknown|GO:0003674	gi|199580324|gb|AC189630.2|	95.56	45	2	0	26	70	61877	61833	4e-10	61.1	AC189630.2
AT2G39290	1.558	0.44	0.151	0.0711	0.706841	0.890265	1	phosphatidylinositol biosynthetic process|GO:0006661;phospholipid biosynthetic process|GO:0008654	chloroplast|GO:0009507;mitochondrion|GO:0005739	CDP-alcohol phosphatidyltransferase activity|GO:0017169;CDP-diacylglycerol-glycerol-3-phosphate 3-phosphatidyltransferase activity|GO:0008444	gi|199580322|gb|AC189628.2|	91.89	37	3	0	34	70	66767	66731	8e-06	46.8	AC189628.2
AT2G16850	-0.445	-0.604	-1.001	0.423711	0.132029	0.006665	1	transport|GO:0006810	membrane|GO:0016020	water channel activity|GO:0015250	gi|110797297|gb|AC189617.1|	71.43	70	20	0	1	70	92979	93048	2e-05	45.4	AC189617.1
AT3G54826	-0.839	-0.554	-0.928	0.126989	0.251406	0.019575	1	biological_process_unknown|GO:0008150		molecular_function_unknown|GO:0003674	gi|110797297|gb|AC189617.1|	90	70	7	0	1	70	96413	96482	1e-16	82.5	AC189617.1
AT3G54810	0.645	0.757	0.163	0.219272	0.046247	0.730953	1	seed germination|GO:0009845	nucleus|GO:0005634	transcription factor activity|GO:0003700	gi|110797297|gb|AC189617.1|	88.41	69	8	0	2	70	70785	70853	3e-15	78.3	AC189617.1
AT5G06640	0.269	2.185	2.025	0.897349	0.030949	0.030082	1	cellulose and pectin-containing cell wall organization and biogenesis|GO:0009664		structural constituent of cell wall|GO:0005199	gi|110797297|gb|AC189617.1|	82.35	68	12	0	2	69	28108	28041	2e-11	65.4	AC189617.1
AT1G26240	0.376	1.777	1.978	0.868901	0.147005	0.06568	1	cellulose and pectin-containing cell wall organization and biogenesis|GO:0009664	endomembrane system|GO:0012505	structural constituent of cell wall|GO:0005199	gi|110797297|gb|AC189617.1|	80	55	8	1	1	55	27520	27469	8e-06	46.8	AC189617.1
AT2G23840	-0.334	-0.528	-1.09	0.701577	0.461066	0.029388	1	biological_process_unknown|GO:0008150		endonuclease activity|GO:0004519	gi|110797296|gb|AC189616.1|	91.3	69	6	0	2	70	49526	49458	5e-17	84	AC189616.1
AT1G74800	-0.092	-0.426	-0.542	0.881255	0.191736	0.051805	1	protein amino acid glycosylation|GO:0006486	membrane|GO:0016020	transferase activity, transferring glycosyl groups|GO:0016757;transferase activity, transferring hexosyl groups|GO:0016758	gi|199580301|gb|AC189605.2|	91.43	70	6	0	1	70	20890	20959	2e-17	85.4	AC189605.2
AT5G62420	-0.302	-1.019	-0.493	0.654076	0.015313	0.213984	1			oxidoreductase activity|GO:0016491	gi|199580294|gb|AC189597.2|	92.65	68	5	0	1	68	64262	64329	2e-17	85.4	AC189597.2
AT1G55330	-0.207	-0.618	-0.929	0.845725	0.362888	0.073963	1	biological_process_unknown|GO:0008150	anchored to membrane|GO:0031225	molecular_function_unknown|GO:0003674	gi|199580291|gb|AC189592.2|	73.42	79	12	1	1	70	81523	81445	2e-07	52.5	AC189592.2
AT5G43570	-0.171	0.531	1.948	0.935074	0.761875	0.019395	1	response to wounding|GO:0009611	cellular_component_unknown|GO:0005575	serine-type endopeptidase inhibitor activity|GO:0004867	gi|199580288|gb|AC189591.2|	86.36	66	7	1	5	70	57469	57406	3e-12	68.3	AC189591.2
AT5G43630	0.007	0.442	0.633	0.996392	0.328251	0.071192	1		cellular_component_unknown|GO:0005575	nucleic acid binding|GO:0003676	gi|199580288|gb|AC189591.2|	87.88	66	8	0	5	70	36271	36206	5e-14	74	AC189591.2
AT3G42628	0.025	-0.351	-0.625	0.983592	0.508761	0.080089	1	tricarboxylic acid cycle|GO:0006099	cellular_component_unknown|GO:0005575	phosphoenolpyruvate carboxylase activity|GO:0008964	gi|199580284|gb|AC189588.2|	88.41	69	8	0	2	70	24921	24853	3e-15	78.3	AC189588.2
AT5G27460	0.504	0.273	0.705	0.397359	0.702254	0.05925	1	biological_process_unknown|GO:0008150		molecular_function_unknown|GO:0003674	gi|199580273|gb|AC189579.2|	80.88	68	13	0	1	68	107155	107222	2e-10	62.5	AC189579.2
AT4G31130	-0.246	-0.17	-0.672	0.723051	0.85055	0.089249	1	biological_process_unknown|GO:0008150	endomembrane system|GO:0012505	molecular_function_unknown|GO:0003674	gi|199580272|gb|AC189578.2|	91.43	70	6	0	1	70	115875	115944	2e-17	85.4	AC189578.2
AT1G32700	-0.227	-0.239	-0.633	0.736741	0.765726	0.096934	1			binding|GO:0005488	gi|199580271|gb|AC189577.2|	79.69	64	10	3	2	65	23392	23452	3e-06	48.3	AC189577.2
AT1G72610	-0.268	-1.144	-2.283	0.914074	0.430356	0.028751	1	biological_process_unknown|GO:0008150	extracellular matrix|GO:0031012	manganese ion binding|GO:0030145;metal ion binding|GO:0046872;nutrient reservoir activity|GO:0045735	gi|199580270|gb|AC189575.2|	88.24	68	8	0	3	70	7512	7579	8e-15	76.8	AC189575.2
AT4G13850	-0.401	-0.746	-1.181	0.738922	0.430356	0.086535	1	response to cold|GO:0009409;response to osmotic stress|GO:0006970;seed germination|GO:0009845	mitochondrion|GO:0005739	RNA binding|GO:0003723;double-stranded DNA binding|GO:0003690;single-stranded DNA binding|GO:0003697	gi|199580269|gb|AC189574.2|	78.46	65	5	2	9	70	94748	94690	1e-06	49.7	AC189574.2
AT3G26070	-0.221	-0.441	-0.714	0.679663	0.23689	0.021647	1	biological_process_unknown|GO:0008150	chloroplast thylakoid membrane|GO:0009535;plastoglobule|GO:0010287	structural molecule activity|GO:0005198	gi|110797253|gb|AC189573.1|	86.96	69	9	0	2	70	80013	80081	2e-14	75.4	AC189573.1
AT3G25870	0.368	0.647	0.29	0.410624	0.03042	0.31055	1	biological_process_unknown|GO:0008150	cellular_component_unknown|GO:0005575	molecular_function_unknown|GO:0003674	gi|110797253|gb|AC189573.1|	85.19	54	8	0	1	54	4535	4482	8e-09	56.8	AC189573.1
AT1G13360	0.351	0.408	0.789	0.557147	0.404849	0.028459	1	biological_process_unknown|GO:0008150	cellular_component_unknown|GO:0005575	molecular_function_unknown|GO:0003674	gi|110797253|gb|AC189573.1|	88.89	45	5	0	16	60	4530	4486	2e-07	52.5	AC189573.1
AT1G67420	-0.326	-0.618	-0.418	0.491295	0.044597	0.142606	1	proteolysis|GO:0006508	endomembrane system|GO:0012505	peptidase activity|GO:0008233	gi|110797252|gb|AC189572.1|	85.71	70	10	0	1	70	56787	56856	5e-14	74	AC189572.1
AT2G19800	0.375	0.193	0.965	0.530295	0.798789	0.00762	1		cellular_component_unknown|GO:0005575	inositol oxygenase activity|GO:0050113	gi|199580265|gb|AC189570.2|	84.29	70	11	0	1	70	79681	79750	4e-13	71.1	AC189570.2
AT5G56600	-0.521	-0.838	-1.087	0.500523	0.11436	0.020546	1	cytoskeleton organization and biogenesis|GO:0007010	actin cytoskeleton|GO:0015629;cytoplasm|GO:0005737;nucleus|GO:0005634	actin binding|GO:0003779	gi|199580265|gb|AC189570.2|	73.85	65	16	1	1	65	111487	111550	6e-05	44	AC189570.2
AT4G35950	-0.234	-0.15	-0.493	0.629912	0.811181	0.085418	1	small GTPase mediated signal transduction|GO:0007264	cytoplasm|GO:0005737;nucleus|GO:0005634	GTP binding|GO:0005525	gi|199580263|gb|AC189569.2|	73.97	73	10	3	1	68	89300	89368	6e-05	44	AC189569.2
AT2G17870	-0.597	-0.414	-1.088	0.442932	0.611849	0.024344	1	regulation of transcription, DNA-dependent|GO:0006355	cellular_component_unknown|GO:0005575	nucleic acid binding|GO:0003676	gi|199580263|gb|AC189569.2|	73.13	67	15	1	7	70	80158	80224	6e-05	44	AC189569.2
AT4G36120	0.035	0.902	0.046	0.977918	0.034881	0.953568	1	biological_process_unknown|GO:0008150	cellular_component_unknown|GO:0005575	molecular_function_unknown|GO:0003674	gi|199580263|gb|AC189569.2|	89.06	64	7	0	1	64	37561	37624	5e-14	74	AC189569.2
AT2G03360	-0.309	-0.402	-0.565	0.570676	0.338365	0.084357	1	-	-	-	gi|199580261|gb|AC189567.2|	88.24	68	8	0	3	70	87452	87385	8e-15	76.8	AC189567.2
AT2G03090	0.023	0.056	-1.154	0.991442	0.976062	0.039603	1	cellulose and pectin-containing cell wall loosening|GO:0009828;cellulose and pectin-containing cell wall modification during multidimensional cell growth|GO:0009831;syncytium formation|GO:0006949;unidimensional cell growth|GO:0009826	endomembrane system|GO:0012505;extracellular region|GO:0005576	molecular_function_unknown|GO:0003674	gi|199580261|gb|AC189567.2|	84.85	66	6	2	1	66	17580	17519	2e-10	62.5	AC189567.2
AT4G32940	0.056	0.354	0.509	0.940147	0.364213	0.089105	1	proteolysis|GO:0006508;vacuolar protein processing|GO:0006624	lytic vacuole|GO:0000323	caspase activity|GO:0030693;cysteine-type endopeptidase activity|GO:0004197	gi|199580259|gb|AC189565.2|	80.65	62	11	1	9	70	73300	73360	6e-08	54	AC189565.2
AT5G14460	-0.792	-0.991	-0.667	0.139532	0.016929	0.085661	1	RNA modification|GO:0009451	chloroplast|GO:0009507	transporter activity|GO:0005215	gi|199580258|gb|AC189564.2|	92.42	66	5	0	5	70	1756	1821	1e-16	82.5	AC189564.2
AT5G14320	-0.441	-0.992	-1.872	0.686343	0.170725	0.004574	1	translation|GO:0006412	small ribosomal subunit|GO:0015935	structural constituent of ribosome|GO:0003735	gi|199580258|gb|AC189564.2|	89.66	58	6	0	13	70	39386	39443	3e-12	68.3	AC189564.2
AT2G37220	-0.425	-1.65	-1.8	0.727562	0.027286	0.011525	1	response to cold|GO:0009409	chloroplast|GO:0009507	RNA binding|GO:0003723	gi|199580257|gb|AC189561.3|	83.93	56	9	0	1	56	328	383	8e-09	56.8	AC189561.3
AT1G27620	-1.51	-1.503	-1.465	0.046291	0.012032	0.010188	1	biological_process_unknown|GO:0008150	cellular_component_unknown|GO:0005575	transferase activity|GO:0016740	gi|199580248|gb|AC189555.2|	92.65	68	5	0	3	70	33798	33865	2e-17	85.4	AC189555.2
AT4G18480	-0.891	-1.418	-1.579	0.147811	0.00353	0.000953	1	chlorophyll biosynthetic process|GO:0015995	chloroplast stroma|GO:0009570;chloroplast|GO:0009507;magnesium chelatase complex|GO:0010007	ATPase activity|GO:0016887;magnesium chelatase activity|GO:0016851	gi|199580246|gb|AC189553.2|	90	70	7	0	1	70	122395	122326	1e-16	82.5	AC189553.2
AT2G31110	0.116	0.741	0.984	0.928089	0.255055	0.066854	1	biological_process_unknown|GO:0008150	endomembrane system|GO:0012505		gi|199580243|gb|AC189551.2|	87.5	64	8	0	7	70	3673	3736	4e-13	71.1	AC189551.2
AT2G30860	1.231	2.175	1.679	0.328455	0.012032	0.033713	1	defense response|GO:0006952;toxin catabolic process|GO:0009407	cytoplasm|GO:0005737	glutathione peroxidase activity|GO:0004602;glutathione transferase activity|GO:0004364	gi|199580243|gb|AC189551.2|	93.33	60	4	0	1	60	80209	80150	8e-15	76.8	AC189551.2
AT5G06320	0.513	0.811	1.067	0.46473	0.088145	0.014382	1	defense response to bacterium|GO:0042742;defense response to virus|GO:0051607;response to bacterium|GO:0009617	plasma membrane|GO:0005886	molecular_function_unknown|GO:0003674	gi|199580239|gb|AC189547.2|	70.67	75	16	2	1	69	124428	124354	0.0004	41.1	AC189547.2
AT3G11410	-0.463	-0.874	-0.454	0.327923	0.006902	0.127293	1	abscisic acid mediated signaling|GO:0009738;negative regulation of abscisic acid mediated signaling|GO:0009788;regulation of stomatal movement|GO:0010119;response to abscisic acid stimulus|GO:0009737;response to cold|GO:0009409;response to water deprivation|GO:0009414	protein serine/threonine phosphatase complex|GO:0008287	protein binding|GO:0005515;protein phosphatase type 2C activity|GO:0015071	gi|199580239|gb|AC189547.2|	81.16	69	13	0	2	70	13889	13821	6e-11	64	AC189547.2
AT5G06220	-0.314	-0.39	-0.629	0.579083	0.376574	0.061098	1	biological_process_unknown|GO:0008150	cellular_component_unknown|GO:0005575	molecular_function_unknown|GO:0003674	gi|199580239|gb|AC189547.2|	73.68	57	15	0	5	61	87178	87234	0.0004	41.1	AC189547.2
AT4G27450	0.63	0.653	1.383	0.218888	0.08567	0.000402	1	biological_process_unknown|GO:0008150	cellular_component_unknown|GO:0005575	molecular_function_unknown|GO:0003674	gi|199580237|gb|AC189544.2|	94.12	68	4	0	1	68	93547	93480	3e-18	88.3	AC189544.2
AT4G08770	-0.015	0.691	0.565	0.991447	0.094711	0.128907	1	response to oxidative stress|GO:0006979	endomembrane system|GO:0012505	peroxidase activity|GO:0004601	gi|202070622|gb|AC189543.2|	75.81	62	15	0	8	69	112869	112930	3e-06	48.3	AC189543.2
AT5G55420	0.475	1.376	0.376	0.700038	0.081674	0.677052	1	biological_process_unknown|GO:0008150	cellular_component_unknown|GO:0005575	DNA binding|GO:0003677	gi|199580235|gb|AC189542.2|	81.97	61	6	1	2	62	7257	7312	2e-08	55.4	AC189542.2
AT2G34860	-0.446	-0.635	-1.025	0.581168	0.288595	0.031264	1	megagametogenesis|GO:0009561	chloroplast|GO:0009507		gi|199580231|gb|AC189538.2|	82.86	70	12	0	1	70	86048	86117	3e-12	68.3	AC189538.2
AT5G45510	0.28	0.196	0.549	0.54933	0.726654	0.051627	1	defense response|GO:0006952	cellular_component_unknown|GO:0005575	protein binding|GO:0005515	gi|199580230|gb|AC189537.2|	78.57	70	15	0	1	70	127264	127195	1e-09	59.7	AC189537.2
AT5G45680	-0.43	-0.762	-0.977	0.629912	0.221499	0.062192	1	protein folding|GO:0006457	chloroplast thylakoid lumen|GO:0009543	FK506 binding|GO:0005528;peptidyl-prolyl cis-trans isomerase activity|GO:0003755	gi|199580230|gb|AC189537.2|	85.51	69	8	2	4	70	81869	81801	8e-12	66.8	AC189537.2
AT2G20210	-0.339	-0.248	-0.76	0.629912	0.771549	0.066774	1		endomembrane system|GO:0012505	protein binding|GO:0005515	gi|199580225|gb|AC189534.2|	82.86	70	12	0	1	70	1871	1802	3e-12	68.3	AC189534.2
AT3G14990	1.755	3.176	2.513	0.219272	0.003475	0.012332	1	thiamin biosynthetic process|GO:0009228	cellular_component_unknown|GO:0005575	catalytic activity|GO:0003824	gi|199580221|gb|AC189530.2|	85.51	69	10	0	1	69	96608	96540	1e-13	72.5	AC189530.2
AT3G15190	-0.38	-0.624	-0.917	0.680297	0.376574	0.088079	1	ribosome biogenesis and assembly|GO:0042254;translation|GO:0006412	ribosome|GO:0005840	structural constituent of ribosome|GO:0003735	gi|199580221|gb|AC189530.2|	82	50	6	1	23	69	39642	39593	2e-05	45.4	AC189530.2
AT4G34590	0.256	0.476	0.605	0.6176	0.165231	0.041598	1	regulation of transcription, DNA-dependent|GO:0006355;response to sucrose stimulus|GO:0009744	chloroplast|GO:0009507;nucleus|GO:0005634	DNA binding|GO:0003677;protein heterodimerization activity|GO:0046982;transcription factor activity|GO:0003700	gi|199580220|gb|AC189529.2|	87.14	70	9	0	1	70	54718	54649	8e-15	76.8	AC189529.2
AT4G34450	-0.367	-0.058	-0.625	0.474159	0.944713	0.044715	1	biological_process_unknown|GO:0008150	cellular_component_unknown|GO:0005575	clathrin binding|GO:0030276	gi|199580220|gb|AC189529.2|	94.29	70	4	0	1	70	106319	106250	4e-19	91.1	AC189529.2
AT4G34600	-0.304	-0.143	-0.492	0.530393	0.819816	0.085158	1		endomembrane system|GO:0012505	molecular_function_unknown|GO:0003674	gi|199580220|gb|AC189529.2|	84.31	51	8	0	11	61	47142	47092	2e-07	52.5	AC189529.2
AT5G25460	-1.047	-1.696	-2.328	0.139532	0.003166	0.000151	1	biological_process_unknown|GO:0008150	cellulose and pectin-containing cell wall|GO:0009505	molecular_function_unknown|GO:0003674	gi|199580210|gb|AC189520.2|	85.29	68	10	0	1	68	17689	17622	4e-13	71.1	AC189520.2
AT1G07740	0.151	-0.553	-1.203	0.910871	0.540945	0.037656	1	biological_process_unknown|GO:0008150	mitochondrion|GO:0005739	binding|GO:0005488	gi|199580207|gb|AC189518.2|	90	70	7	0	1	70	85530	85461	1e-16	82.5	AC189518.2
AT1G08310	-0.447	-0.564	-1.063	0.562751	0.346535	0.021663	1	biological_process_unknown|GO:0008150		catalytic activity|GO:0003824	gi|199580207|gb|AC189518.2|	85.29	68	10	0	3	70	686	619	4e-13	71.1	AC189518.2
AT4G15520	0.083	-0.54	-0.198	0.897349	0.099746	0.565756	1	RNA processing|GO:0006396	cellular_component_unknown|GO:0005575	RNA binding|GO:0003723;RNA methyltransferase activity|GO:0008173	gi|110797191|gb|AC189511.1|	86.36	66	9	0	4	69	113154	113219	4e-13	71.1	AC189511.1
AT1G03220	0.504	0.94	1.232	0.556201	0.105416	0.017847	1		plasma membrane|GO:0005886	molecular_function_unknown|GO:0003674	gi|199580200|gb|AC189509.2|	82.86	70	12	0	1	70	115177	115246	3e-12	68.3	AC189509.2
AT3G56940	-0.4	-0.909	-1.093	0.672267	0.147005	0.045084	1		chloroplast inner membrane|GO:0009706;chloroplast thylakoid membrane|GO:0009535	DNA binding|GO:0003677;magnesium-protoporphyrin IX monomethyl ester (oxidative) cyclase activity|GO:0048529	gi|110797186|gb|AC189506.1|	97.14	70	2	0	1	70	25522	25591	7e-21	96.8	AC189506.1
AT4G29910	-0.093	-0.198	-0.859	0.93985	0.868166	0.080186	1	DNA replication|GO:0006260	origin recognition complex|GO:0000808	protein binding|GO:0005515	gi|110797186|gb|AC189506.1|	86.76	68	9	0	3	70	74299	74366	5e-14	74	AC189506.1
AT5G11020	-0.001	-0.191	-0.476	0.999247	0.748545	0.096934	1	protein amino acid phosphorylation|GO:0006468		kinase activity|GO:0016301	gi|202070617|gb|AC189502.2|	86.3	73	7	1	1	70	27021	26949	2e-14	75.4	AC189502.2
AT5G16980	-0.301	-0.467	-0.524	0.434051	0.083314	0.029388	1	response to oxidative stress|GO:0006979		oxidoreductase activity|GO:0016491;zinc ion binding|GO:0008270	gi|199580196|gb|AC189501.2|	74.32	74	15	1	1	70	96328	96255	4e-07	51.1	AC189501.2
AT1G73260	0.215	0.018	0.907	0.736741	0.990669	0.014247	1	biological_process_unknown|GO:0008150	mitochondrion|GO:0005739	endopeptidase inhibitor activity|GO:0004866	gi|110797180|gb|AC189500.1|	81.82	66	12	0	5	70	77069	77004	2e-10	62.5	AC189500.1
AT1G73220	0.305	0.575	0.76	0.497156	0.049869	0.007032	1	transport|GO:0006810	membrane|GO:0016020;plasma membrane|GO:0005886	carbohydrate transmembrane transporter activity|GO:0015144;carnitine transporter activity|GO:0015226;transporter activity|GO:0005215	gi|110797180|gb|AC189500.1|	82.81	64	11	0	1	64	69038	69101	2e-10	62.5	AC189500.1
AT1G73060	0.526	0.673	0.742	0.467769	0.195834	0.095379	1	biological_process_unknown|GO:0008150		molecular_function_unknown|GO:0003674	gi|110797180|gb|AC189500.1|	82.81	64	11	0	1	64	34123	34186	2e-10	62.5	AC189500.1
AT1G14480	-0.271	-0.612	-1.824	0.85257	0.595313	0.01122	1	biological_process_unknown|GO:0008150	cellular_component_unknown|GO:0005575	protein binding|GO:0005515	gi|199580195|gb|AC189499.2|	88.57	70	8	0	1	70	129275	129206	1e-15	79.7	AC189499.2
AT1G14570	-0.714	-0.426	-1.575	0.659853	0.839583	0.094435	1	biological_process_unknown|GO:0008150	cellular_component_unknown|GO:0005575	molecular_function_unknown|GO:0003674	gi|199580195|gb|AC189499.2|	92.54	67	5	0	3	69	88681	88615	5e-17	84	AC189499.2
AT1G56340	0.465	0.918	0.301	0.552573	0.081281	0.592542	1	response to oxidative stress|GO:0006979	endoplasmic reticulum|GO:0005783;mitochondrion|GO:0005739	calcium ion binding|GO:0005509	gi|199580192|gb|AC189496.2|	88.06	67	8	0	2	68	160	94	2e-14	75.4	AC189496.2
AT1G75350	-0.161	-0.888	-1.187	0.834678	0.030949	0.003251	1	embryonic development ending in seed dormancy|GO:0009793;ribosome biogenesis and assembly|GO:0042254;translation|GO:0006412	ribosome|GO:0005840	structural constituent of ribosome|GO:0003735	gi|199580187|gb|AC189493.2|	89.71	68	6	1	1	67	76981	77048	8e-15	76.8	AC189493.2
AT1G23340	0.026	0.276	0.72	0.981409	0.620011	0.028727	1		endomembrane system|GO:0012505	molecular_function_unknown|GO:0003674	gi|199580185|gb|AC189492.2|	91.18	34	3	0	36	69	716	749	0.0002	42.5	AC189492.2
AT1G05480	0.228	0.743	0.744	0.786896	0.149659	0.098715	1	biological_process_unknown|GO:0008150		ATP binding|GO:0005524;ATP-dependent helicase activity|GO:0008026;DNA binding|GO:0003677;helicase activity|GO:0004386;nucleic acid binding|GO:0003676	gi|199580184|gb|AC189491.2|	79.71	69	14	0	2	70	77711	77643	4e-10	61.1	AC189491.2
AT2G21170	-0.086	-0.201	-0.567	0.90591	0.767351	0.081353	1	reductive pentose-phosphate cycle|GO:0019253	chloroplast|GO:0009507;mitochondrion|GO:0005739	triose-phosphate isomerase activity|GO:0004807	gi|199580176|gb|AC189480.2|	91.3	46	4	0	25	70	57054	57009	8e-09	56.8	AC189480.2
AT5G57670	0.175	0.101	0.448	0.676368	0.860713	0.067227	1	protein amino acid phosphorylation|GO:0006468;response to stress|GO:0006950		ATP binding|GO:0005524;kinase activity|GO:0016301;protein kinase activity|GO:0004672;protein serine/threonine kinase activity|GO:0004674	gi|199580174|gb|AC189479.2|	87.93	58	7	0	13	70	1602	1659	2e-11	65.4	AC189479.2
AT3G29110	-0.605	-1.218	-0.603	0.331293	0.005348	0.132098	1	metabolic process|GO:0008152		lyase activity|GO:0016829;magnesium ion binding|GO:0000287	gi|199580174|gb|AC189479.2|	83.02	53	9	0	16	68	64458	64510	2e-07	52.5	AC189479.2
AT1G32080	-0.08	-0.69	-0.996	0.936161	0.134358	0.014631	1	G-protein coupled receptor protein signaling pathway|GO:0007186	chloroplast inner membrane|GO:0009706	rhodopsin-like receptor activity|GO:0001584	gi|199580171|gb|AC189475.2|	95	60	3	0	11	70	93485	93426	1e-15	79.7	AC189475.2
AT1G21100	1.279	2.163	2.381	0.008571	3.6e-05	1e-05	1		cytosol|GO:0005829	O-methyltransferase activity|GO:0008171	gi|199580162|gb|AC189465.2|	89.55	67	7	0	1	67	100841	100775	3e-15	78.3	AC189465.2
AT1G21130	1.227	2.12	2.147	0.126989	0.001672	0.00086	1		cytosol|GO:0005829	O-methyltransferase activity|GO:0008171	gi|199580162|gb|AC189465.2|	91.23	57	5	0	7	63	100611	100555	1e-12	69.7	AC189465.2
AT3G01020	-0.146	-0.514	-0.68	0.860897	0.305257	0.087471	1	iron-sulfur cluster assembly|GO:0016226	mitochondrion|GO:0005739	structural molecule activity|GO:0005198	gi|199580161|gb|AC189464.2|	88.57	35	4	0	1	35	100077	100111	0.0004	41.1	AC189464.2
AT2G31880	0.533	0.75	-0.069	0.397359	0.084726	0.931217	1	protein amino acid phosphorylation|GO:0006468;transmembrane receptor protein tyrosine kinase signaling pathway|GO:0007169	endomembrane system|GO:0012505	ATP binding|GO:0005524;kinase activity|GO:0016301;protein serine/threonine kinase activity|GO:0004674	gi|199580160|gb|AC189463.2|	88.57	70	8	0	1	70	45312	45243	1e-15	79.7	AC189463.2
AT2G43820	0.47	0.491	0.775	0.419916	0.278536	0.032736	1	metabolic process|GO:0008152	cellular_component_unknown|GO:0005575	UDP-glucosyltransferase activity|GO:0035251;UDP-glycosyltransferase activity|GO:0008194;transferase activity, transferring glycosyl groups|GO:0016757;transferase activity, transferring hexosyl groups|GO:0016758	gi|199580160|gb|AC189463.2|	76.47	51	12	0	3	53	68215	68165	0.0004	41.1	AC189463.2
AT3G57560	-0.303	-0.38	-0.645	0.62308	0.452323	0.072015	1	arginine biosynthetic process via ornithine|GO:0042450;arginine biosynthetic process|GO:0006526	chloroplast|GO:0009507	acetylglutamate kinase activity|GO:0003991	gi|202070608|gb|AC189457.2|	82.86	70	12	0	1	70	30059	30128	3e-12	68.3	AC189457.2
AT3G57610	0.227	0.744	0.327	0.743888	0.087884	0.445048	1	AMP biosynthetic process|GO:0006167;purine ribonucleotide biosynthetic process|GO:0009152	chloroplast|GO:0009507	adenylosuccinate synthase activity|GO:0004019	gi|202070608|gb|AC189457.2|	94.2	69	4	0	2	70	5450	5518	1e-18	89.7	AC189457.2
AT3G57520	-0.0015	0.6975	1.131	0.935129	0.244355	0.022362	1	carbohydrate metabolic process|GO:0005975	cellular_component_unknown|GO:0005575	hydrolase activity, hydrolyzing O-glycosyl compounds|GO:0004553	gi|202070608|gb|AC189457.2|	95.12	41	2	0	3	43	60553	60593	2e-08	55.4	AC189457.2
AT3G56620	0.549	0.322	0.579	0.326989	0.561788	0.096934	1		membrane|GO:0016020		gi|202070607|gb|AC189456.2|	75.36	69	17	0	1	69	83178	83246	2e-07	52.5	AC189456.2
AT3G56820	1.434	0.617	0.196	0.094201	0.500186	0.850576	1	biological_process_unknown|GO:0008150		molecular_function_unknown|GO:0003674	gi|202070607|gb|AC189456.2|	85.42	48	7	0	2	49	15820	15867	4e-07	51.1	AC189456.2
AT2G02720	-0.265	-0.213	-0.615	0.669525	0.775823	0.088029	1	biological_process_unknown|GO:0008150	endomembrane system|GO:0012505	lyase activity|GO:0016829;pectate lyase activity|GO:0030570	gi|199580148|gb|AC189452.2|	84.29	70	11	0	1	70	56181	56112	4e-13	71.1	AC189452.2
AT2G02180	0.334	0.124	0.723	0.655229	0.913665	0.096934	1	viral replication complex formation and maintenance|GO:0046786	endomembrane system|GO:0012505	protein binding|GO:0005515	gi|199580148|gb|AC189452.2|	91.43	70	6	0	1	70	104251	104182	2e-17	85.4	AC189452.2
AT5G57800	-0.004	-0.357	-0.66	0.997694	0.47705	0.056713	1	cuticle development|GO:0042335;cuticle hydrocarbon biosynthetic process|GO:0006723;pollen sperm cell differentiation|GO:0048235;wax biosynthetic process|GO:0010025	membrane|GO:0016020;plasma membrane|GO:0005886	catalytic activity|GO:0003824	gi|199580147|gb|AC189451.2|	90	70	7	0	1	70	73066	72997	1e-16	82.5	AC189451.2
AT5G17870	-0.436	-0.976	-0.728	0.593248	0.069769	0.134273	1	biological_process_unknown|GO:0008150		molecular_function_unknown|GO:0003674	gi|199580146|gb|AC189450.2|	94.29	70	4	0	1	70	142597	142666	4e-19	91.1	AC189450.2
AT5G54500	0.406	0.714	0.805	0.492597	0.070623	0.023696	1	electron transport|GO:0006118;response to auxin stimulus|GO:0009733	cellular_component_unknown|GO:0005575	FMN binding|GO:0010181;oxidoreductase activity, acting on NADH or NADPH, quinone or similar compound as acceptor|GO:0016655	gi|199580144|gb|AC189448.2|	85.51	69	10	0	1	69	66035	66103	1e-13	72.5	AC189448.2
AT2G45180	0.279	-2.188	-3.038	0.93754	0.192156	0.032736	1	lipid transport|GO:0006869	chloroplast thylakoid membrane|GO:0009535	lipid binding|GO:0008289	gi|202070605|gb|AC189445.2|	83.58	67	9	1	1	67	84944	85008	6e-11	64	AC189445.2
AT3G58180	-0.552	-0.542	-0.623	0.219272	0.117687	0.042074	1	biological_process_unknown|GO:0008150	phycobilisome|GO:0030089	lyase activity|GO:0016829	gi|202070605|gb|AC189445.2|	82.09	67	12	0	3	69	9553	9487	6e-11	64	AC189445.2
AT3G58070	0.105	-0.44	-0.995	0.942519	0.674177	0.085014	1	regulation of transcription|GO:0045449;response to gibberellin stimulus|GO:0009739;trichome branching|GO:0010091;trichome differentiation|GO:0010026	intracellular|GO:0005622	nucleic acid binding|GO:0003676;transcription factor activity|GO:0003700;zinc ion binding|GO:0008270	gi|202070605|gb|AC189445.2|	76.12	67	16	0	1	67	50065	50131	2e-07	52.5	AC189445.2
AT1G31330	-0.895	-1.419	-1.55	0.397359	0.048357	0.019395	1	photosynthesis|GO:0015979	chloroplast thylakoid membrane|GO:0009535;photosystem I reaction center|GO:0009538;plastoglobule|GO:0010287	molecular_function_unknown|GO:0003674	gi|199580139|gb|AC189444.2|	92.86	70	5	0	1	70	36006	36075	3e-18	88.3	AC189444.2
AT3G44710	-0.168	-0.239	-0.572	0.703092	0.549535	0.024344	1	biological_process_unknown|GO:0008150	cellular_component_unknown|GO:0005575		gi|199580139|gb|AC189444.2|	72.88	59	16	0	1	59	15136	15194	0.0004	41.1	AC189444.2
AT2G29050	-0.191	-0.274	-0.8	0.84436	0.781959	0.090231	1		Golgi apparatus|GO:0005794		gi|199580132|gb|AC189437.2|	78	50	11	0	18	67	50372	50323	0.0002	42.5	AC189437.2
AT2G29360	0.1	0.374	0.703	0.919368	0.57006	0.089105	1	metabolic process|GO:0008152		oxidoreductase activity|GO:0016491	gi|199580128|gb|AC189432.2|	78.57	70	15	0	1	70	6273	6204	1e-09	59.7	AC189432.2
AT2G29300	-0.335	-0.437	-0.965	0.746016	0.689392	0.096934	1	metabolic process|GO:0008152	endomembrane system|GO:0012505	oxidoreductase activity|GO:0016491	gi|199580128|gb|AC189432.2|	81.25	64	8	1	3	62	10545	10482	8e-09	56.8	AC189432.2
AT3G10985	2.015	2.307	2.64	0.008571	0.00079	0.000142	1	aging|GO:0007568;response to fungus|GO:0009620;response to stress|GO:0006950	cellular_component_unknown|GO:0005575	molecular_function_unknown|GO:0003674	gi|199580127|gb|AC189431.2|	86.57	67	6	1	1	67	86717	86654	1e-12	69.7	AC189431.2
AT5G20250	0.071	0.538	0.968	0.961446	0.540102	0.088079	1	aging|GO:0007568;response to light stimulus|GO:0009416;response to sucrose stimulus|GO:0009744		hydrolase activity, hydrolyzing O-glycosyl compounds|GO:0004553	gi|199580125|gb|AC189430.2|	78.38	74	10	1	3	70	137941	138014	1e-09	59.7	AC189430.2
AT5G20190	0.328	0.345	0.643	0.579297	0.516212	0.067893	1	biological_process_unknown|GO:0008150	chloroplast|GO:0009507	molecular_function_unknown|GO:0003674	gi|199580125|gb|AC189430.2|	83.82	68	11	0	3	70	86138	86205	3e-12	68.3	AC189430.2
AT1G26400	0.016	0.752	1.855	0.991054	0.067345	0.000142	1	electron transport|GO:0006118	endomembrane system|GO:0012505	electron carrier activity|GO:0009055	gi|110797109|gb|AC189429.1|	82.19	73	10	1	1	70	37799	37727	8e-12	66.8	AC189429.1
AT1G26480	-0.253	-0.354	-0.666	0.648238	0.421291	0.036154	1		cellular_component_unknown|GO:0005575	protein binding|GO:0005515;protein phosphorylated amino acid binding|GO:0045309	gi|110797109|gb|AC189429.1|	92.86	70	5	0	1	70	53370	53301	3e-18	88.3	AC189429.1
AT1G34575	0.254	0.964	2.489	0.852183	0.214111	0.000723	1	electron transport|GO:0006118	endomembrane system|GO:0012505	electron carrier activity|GO:0009055	gi|110797109|gb|AC189429.1|	82.46	57	10	0	14	70	22429	22373	2e-08	55.4	AC189429.1
AT3G09440	1.047	1.467	0.512	0.342329	0.060804	0.531805	1	protein folding|GO:0006457;response to heat|GO:0009408	cytosol|GO:0005829	ATP binding|GO:0005524	gi|110797109|gb|AC189429.1|	85.19	54	6	1	1	54	106306	106357	6e-08	54	AC189429.1
AT5G02490	1.462	2.214	0.902	0.257665	0.015928	0.306177	1	protein folding|GO:0006457;response to heat|GO:0009408	cytosol|GO:0005829	ATP binding|GO:0005524	gi|110797109|gb|AC189429.1|	86.67	45	6	0	6	50	106282	106326	1e-06	49.7	AC189429.1
AT1G50120	-0.526	-0.242	-0.629	0.290905	0.684374	0.048318	1		cellular_component_unknown|GO:0005575	molecular_function_unknown|GO:0003674	gi|199580123|gb|AC189427.2|	88.24	68	8	0	3	70	57393	57326	8e-15	76.8	AC189427.2
AT4G05320	0.854	0.977	1.117	0.366323	0.154833	0.062263	1	aging|GO:0007568;protein modification process|GO:0006464;response to salicylic acid stimulus|GO:0009751		protein binding|GO:0005515	gi|202070602|gb|AC189422.2|	86.76	68	9	0	3	70	20073	20140	5e-14	74	AC189422.2
AT2G47400	-0.331	-1.225	-1.602	0.853391	0.235307	0.062263	1	biological_process_unknown|GO:0008150	chloroplast stroma|GO:0009570	molecular_function_unknown|GO:0003674	gi|199580114|gb|AC189416.2|	85.71	56	8	0	1	56	72834	72779	1e-09	59.7	AC189416.2
AT2G47480	0.329	0.334	0.532	0.497941	0.403762	0.071192	1	biological_process_unknown|GO:0008150	cellular_component_unknown|GO:0005575	molecular_function_unknown|GO:0003674	gi|199580114|gb|AC189416.2|	86.05	43	6	0	27	69	26629	26671	8e-06	46.8	AC189416.2
AT4G25230	-0.617	-0.796	-0.926	0.330444	0.075928	0.022025	1	hypersensitive response|GO:0009626	plasma membrane|GO:0005886	protein binding|GO:0005515;ubiquitin-protein ligase activity|GO:0004842;zinc ion binding|GO:0008270	gi|199580113|gb|AC189415.2|	79.41	68	14	0	3	70	58238	58305	1e-09	59.7	AC189415.2
AT4G25360	-0.165	-0.117	-0.585	0.796894	0.893162	0.085418	1	biological_process_unknown|GO:0008150			gi|199580113|gb|AC189415.2|	80	45	9	0	6	50	117356	117400	0.0004	41.1	AC189415.2
AT4G25300	-0.5645	-0.5475	-0.6645	0.275439	0.173239	0.0611295	1	flavonoid biosynthetic process|GO:0009813		oxidoreductase activity, acting on paired donors, with incorporation or reduction of molecular oxygen, 2-oxoglutarate as one donor, and incorporation of one atom each of oxygen into both donors|GO:0016706	gi|199580113|gb|AC189415.2|	94.74	38	2	0	1	38	104339	104376	4e-07	51.1	AC189415.2
AT2G26140	-0.29	-0.689	-1.084	0.662928	0.110039	0.00675	1	protein catabolic process|GO:0030163;proteolysis|GO:0006508	mitochondrion|GO:0005739;plastid|GO:0009536	ATP-dependent peptidase activity|GO:0004176;ATPase activity|GO:0016887;metallopeptidase activity|GO:0008237	gi|199580108|gb|AC189412.2|	86.76	68	9	0	1	68	42883	42950	5e-14	74	AC189412.2
AT5G20630	-1.939	-2.485	-3.175	0.094201	0.00638	0.000722	1	response to cold|GO:0009409	extracellular matrix|GO:0031012	manganese ion binding|GO:0030145;metal ion binding|GO:0046872;nutrient reservoir activity|GO:0045735	gi|199580107|gb|AC189411.2|	89.86	69	7	0	2	70	83274	83206	4e-16	81.1	AC189411.2
AT4G24780	-0.185	-0.739	-0.753	0.79184	0.073677	0.042074	1	biological_process_unknown|GO:0008150	endomembrane system|GO:0012505	lyase activity|GO:0016829;pectate lyase activity|GO:0030570	gi|199580102|gb|AC189407.2|	85.48	62	3	2	1	62	30593	30538	1e-09	59.7	AC189407.2
AT4G24810	-0.336	-0.998	-0.585	0.538683	0.005074	0.071578	1	electron transport|GO:0006118;protein amino acid phosphorylation|GO:0006468	cellular_component_unknown|GO:0005575	ATP binding|GO:0005524;electron carrier activity|GO:0009055;heme binding|GO:0020037;iron ion binding|GO:0005506;protein kinase activity|GO:0004672	gi|199580102|gb|AC189407.2|	93.18	44	3	0	1	44	54064	54021	8e-09	56.8	AC189407.2
AT1G20020	-0.802	-1.659	-1.946	0.539967	0.049869	0.014247	1	electron transport|GO:0006118	chloroplast stroma|GO:0009570;chloroplast thylakoid membrane|GO:0009535	NADPH dehydrogenase activity|GO:0003959;oxidoreductase activity|GO:0016491	gi|199580099|gb|AC189405.2|	95.71	70	3	0	1	70	60093	60024	5e-20	94	AC189405.2
AT5G66190	-0.248	-1.268	-1.331	0.882943	0.150676	0.08699	1	electron transport|GO:0006118	chloroplast stroma|GO:0009570;chloroplast thylakoid membrane|GO:0009535	NADPH dehydrogenase activity|GO:0003959;electron transporter, transferring electrons within the cyclic electron transport pathway of photosynthesis activity|GO:0045156;electron transporter, transferring electrons within the noncyclic electron transport pathway of photosynthesis activity|GO:0045157;oxidoreductase activity|GO:0016491	gi|199580099|gb|AC189405.2|	77.94	68	15	0	1	68	60087	60020	8e-09	56.8	AC189405.2
AT1G19910	0.356	0.347	0.835	0.619246	0.625549	0.045084	1	ATP synthesis coupled proton transport|GO:0015986	vacuolar proton-transporting V-type ATPase, V0 domain|GO:0000220	ATPase activity|GO:0016887;hydrogen ion transporting ATPase activity, rotational mechanism|GO:0046961	gi|199580099|gb|AC189405.2|	80.6	67	12	1	4	70	76976	76911	3e-09	58.3	AC189405.2
AT5G43970	0.433	0.575	1.327	0.723313	0.627854	0.057329	1	protein targeting to mitochondrion|GO:0006626	mitochondrial outer membrane translocase complex|GO:0005742;mitochondrion|GO:0005739;plastid|GO:0009536	protein transmembrane transporter activity|GO:0015450	gi|199580095|gb|AC189402.2|	75.36	69	8	2	1	69	47314	47255	8e-06	46.8	AC189402.2
AT1G71360	-0.513	-0.48	-0.638	0.184928	0.112634	0.017847	1	biological_process_unknown|GO:0008150	cellular_component_unknown|GO:0005575	molecular_function_unknown|GO:0003674	gi|199580094|gb|AC189401.2|	77.14	70	16	0	1	70	16470	16539	8e-09	56.8	AC189401.2
AT1G70780	-0.005	0.79	0.871	0.997694	0.139611	0.063238	1	biological_process_unknown|GO:0008150	mitochondrion|GO:0005739	molecular_function_unknown|GO:0003674	gi|199580094|gb|AC189401.2|	80	70	5	1	1	70	97488	97548	1e-09	59.7	AC189401.2
AT1G71160	-0.194	-0.34	-0.994	0.881093	0.781959	0.089995	1	cuticle development|GO:0042335;very-long-chain fatty acid metabolic process|GO:0000038	endomembrane system|GO:0012505	acyltransferase activity|GO:0008415	gi|199580094|gb|AC189401.2|	88.57	70	8	0	1	70	40307	40376	1e-15	79.7	AC189401.2
AT1G76930	-0.359	0.939	1.389	0.83224	0.414931	0.097851	1	response to abscisic acid stimulus|GO:0009737;response to jasmonic acid stimulus|GO:0009753;response to salicylic acid stimulus|GO:0009751;response to wounding|GO:0009611	endomembrane system|GO:0012505	structural constituent of cell wall|GO:0005199	gi|199580092|gb|AC189400.2|	85.25	61	8	1	3	62	42759	42819	4e-10	61.1	AC189400.2
AT3G55720	-0.604	-0.854	-1.671	0.574996	0.284821	0.01122	1	biological_process_unknown|GO:0008150	cellular_component_unknown|GO:0005575	molecular_function_unknown|GO:0003674	gi|202070600|gb|AC189397.2|	91.04	67	6	0	1	67	44444	44378	4e-16	81.1	AC189397.2
AT3G12360	-0.495	-0.244	-0.611	0.348067	0.711656	0.072542	1	biological_process_unknown|GO:0008150	cellular_component_unknown|GO:0005575	protein binding|GO:0005515	gi|199580086|gb|AC189394.2|	72.58	62	17	0	9	70	83540	83601	0.0002	42.5	AC189394.2
AT1G66280	-0.08	-0.26	-0.684	0.919368	0.655763	0.035264	1	carbohydrate metabolic process|GO:0005975	endomembrane system|GO:0012505	hydrolase activity, hydrolyzing O-glycosyl compounds|GO:0004553	gi|199580086|gb|AC189394.2|	83.61	61	10	0	1	61	13284	13224	4e-10	61.1	AC189394.2
AT5G11070	0.827	-0.333	-0.4	0.036924	0.403086	0.174615	1	biological_process_unknown|GO:0008150	cellular_component_unknown|GO:0005575	molecular_function_unknown|GO:0003674	gi|199580083|gb|AC189393.2|	82.35	68	12	0	3	70	64435	64502	2e-11	65.4	AC189393.2
AT5G04760	0.365	0.507	0.741	0.63871	0.408655	0.099814	1	regulation of transcription|GO:0045449	nucleus|GO:0005634	DNA binding|GO:0003677;transcription factor activity|GO:0003700	gi|199580075|gb|AC189388.2|	79.69	64	13	0	1	64	99185	99122	8e-09	56.8	AC189388.2
AT4G33720	-0.144	0.433	2.731	0.882943	0.523029	1.6e-05	1	biological_process_unknown|GO:0008150	extracellular region|GO:0005576	molecular_function_unknown|GO:0003674	gi|199580073|gb|AC189386.2|	82.86	70	9	1	2	68	61756	61825	2e-11	65.4	AC189386.2
AT4G33690	-0.503	-0.852	-0.814	0.497941	0.087822	0.070309	1	biological_process_unknown|GO:0008150	cellular_component_unknown|GO:0005575	molecular_function_unknown|GO:0003674	gi|199580073|gb|AC189386.2|	82.86	70	12	0	1	70	54183	54252	3e-12	68.3	AC189386.2
AT4G33790	-0.775	-1.243	-1.559	0.412243	0.051301	0.010299	1	microsporogenesis|GO:0009556	cellular_component_unknown|GO:0005575	oxidoreductase activity, acting on the CH-CH group of donors|GO:0016627	gi|199580073|gb|AC189386.2|	84.85	66	10	0	5	70	87535	87470	3e-12	68.3	AC189386.2
AT4G33760	-0.276	-0.657	-1.347	0.672267	0.123102	0.000981	1	tRNA aminoacylation for protein translation|GO:0006418	chloroplast|GO:0009507;cytoplasm|GO:0005737;mitochondrion|GO:0005739	ATP binding|GO:0005524;aminoacyl-tRNA ligase activity|GO:0004812	gi|199580073|gb|AC189386.2|	90.48	63	6	0	6	68	70732	70670	2e-14	75.4	AC189386.2
AT4G33700	0.089	0.076	2.127	0.982168	0.98783	0.074065	1	biological_process_unknown|GO:0008150	endomembrane system|GO:0012505	molecular_function_unknown|GO:0003674	gi|199580073|gb|AC189386.2|	86.96	46	6	0	9	54	55638	55593	4e-07	51.1	AC189386.2
AT1G27100	0.715	0.966	0.854	0.330444	0.060804	0.070067	1	biological_process_unknown|GO:0008150		molecular_function_unknown|GO:0003674	gi|199580072|gb|AC189385.2|	82.09	67	12	0	2	68	9467	9533	6e-11	64	AC189385.2
AT1G26960	-0.027	0.268	0.75	0.982822	0.711296	0.04413	1	regulation of transcription, DNA-dependent|GO:0006355	nucleus|GO:0005634	DNA binding|GO:0003677;transcription factor activity|GO:0003700	gi|199580072|gb|AC189385.2|	89.13	46	5	0	25	70	40056	40011	6e-08	54	AC189385.2
AT5G51360	-0.492	-0.474	-0.522	0.326989	0.196701	0.096619	1		cellular_component_unknown|GO:0005575	molecular_function_unknown|GO:0003674	gi|202070597|gb|AC189379.2|	75.81	62	15	0	2	63	93284	93345	3e-06	48.3	AC189379.2
AT5G56030	0.987	1.857	0.506	0.444102	0.032555	0.600472	1	defense response|GO:0006952;flower development|GO:0009908;heat acclimation|GO:0010286;leaf development|GO:0048366;protein folding|GO:0006457;protein stabilization|GO:0050821;response to heat|GO:0009408	endomembrane system|GO:0012505	ATP binding|GO:0005524	gi|110797058|gb|AC189378.1|	90.48	63	6	0	1	63	12939	13001	2e-14	75.4	AC189378.1
AT4G30810	-0.438	-0.352	-0.897	0.584473	0.699427	0.06036	1	proteolysis|GO:0006508	endomembrane system|GO:0012505	serine carboxypeptidase activity|GO:0004185	gi|199580059|gb|AC189375.2|	90	70	7	0	1	70	49307	49376	1e-16	82.5	AC189375.2
AT5G23210	-0.433	-0.108	-0.693	0.538442	0.922606	0.096727	1	proteolysis|GO:0006508	endomembrane system|GO:0012505	serine carboxypeptidase activity|GO:0004185	gi|199580059|gb|AC189375.2|	78.95	57	12	0	14	70	49680	49736	1e-06	49.7	AC189375.2
AT3G08030	-0.49	-0.886	-1.253	0.497156	0.064512	0.006041	1	biological_process_unknown|GO:0008150	endomembrane system|GO:0012505	molecular_function_unknown|GO:0003674	gi|199580052|gb|AC189368.2|	97.14	70	2	0	1	70	109281	109212	7e-21	96.8	AC189368.2
AT3G08690	0.309	0.307	0.506	0.538401	0.474263	0.089105	1	ubiquitin-dependent protein catabolic process|GO:0006511	cellular_component_unknown|GO:0005575	ubiquitin-protein ligase activity|GO:0004842	gi|199580052|gb|AC189368.2|	76.47	68	13	1	1	68	42354	42290	4e-07	51.1	AC189368.2
AT5G07000	-0.139	-0.095	-0.518	0.813847	0.903633	0.089105	1	biological_process_unknown|GO:0008150	cellular_component_unknown|GO:0005575	sulfotransferase activity|GO:0008146	gi|199580051|gb|AC189367.2|	80.88	68	10	1	3	70	24576	24640	1e-09	59.7	AC189367.2
AT1G29930	-1.598	-2.11	-2.668	0.033908	0.001206	0.000142	1	photosynthesis|GO:0015979	chloroplast thylakoid membrane|GO:0009535;light-harvesting complex|GO:0030076	chlorophyll binding|GO:0016168	gi|199580050|gb|AC189366.2|	86.3	73	7	2	1	70	54084	54012	1e-13	72.5	AC189366.2
AT1G29910	-0.846	-1.939	-2.755	0.491295	0.015313	0.000838	1	photosynthesis|GO:0015979	chloroplast thylakoid membrane|GO:0009535;light-harvesting complex|GO:0030076;plastoglobule|GO:0010287	chlorophyll binding|GO:0016168	gi|199580050|gb|AC189366.2|	83.1	71	7	2	1	70	54122	54056	6e-11	64	AC189366.2
AT1G29660	-0.246	-0.968	-1.501	0.737374	0.031067	0.000953	1	lipid metabolic process|GO:0006629	endomembrane system|GO:0012505	carboxylesterase activity|GO:0004091	gi|199580050|gb|AC189366.2|	89.66	58	6	0	13	70	126961	126904	3e-12	68.3	AC189366.2
AT1G50660	0.119	0.122	0.56	0.837916	0.851047	0.048092	1	biological_process_unknown|GO:0008150	chloroplast|GO:0009507		gi|199580046|gb|AC189361.2|	82.54	63	11	0	3	65	77656	77594	4e-10	61.1	AC189361.2
AT4G26010	0.227	0.286	0.643	0.721893	0.655763	0.074541	1	response to oxidative stress|GO:0006979	endomembrane system|GO:0012505	peroxidase activity|GO:0004601	gi|199580045|gb|AC189360.2|	84.29	70	11	0	1	70	49354	49285	4e-13	71.1	AC189360.2
AT3G49120	0.515	1.398	1.561	0.392175	0.001206	0.000279	1	defense response to bacterium|GO:0042742;defense response to fungus|GO:0050832;oxygen and reactive oxygen species metabolic process|GO:0006800;response to light stimulus|GO:0009416;unidimensional cell growth|GO:0009826	cellulose and pectin-containing cell wall|GO:0009505	peroxidase activity|GO:0004601	gi|202070594|gb|AC189357.2|	91.43	70	6	0	1	70	111001	111070	2e-17	85.4	AC189357.2
AT3G48990	0.601	1.007	1.436	0.624023	0.23925	0.043158	1	flavonoid biosynthetic process|GO:0009813;metabolic process|GO:0008152	cellular_component_unknown|GO:0005575	AMP binding|GO:0016208	gi|202070594|gb|AC189357.2|	91.3	69	6	0	2	70	26197	26129	5e-17	84	AC189357.2
AT5G58330	0.158	-0.628	-0.998	0.887474	0.350241	0.053724	1	glycolysis|GO:0006096;malate metabolic process|GO:0006108;tricarboxylic acid cycle intermediate metabolic process|GO:0006100	mitochondrion|GO:0005739	malate dehydrogenase activity|GO:0016615	gi|199580038|gb|AC189355.2|	90	70	7	0	1	70	32946	32877	1e-16	82.5	AC189355.2
AT1G69530	-0.884	-1.091	-1.418	0.342329	0.107403	0.018934	1	cellulose and pectin-containing cell wall loosening|GO:0009828;response to gibberellin stimulus|GO:0009739;response to red light|GO:0010114;syncytium formation|GO:0006949;unidimensional cell growth|GO:0009826	cellulose and pectin-containing cell wall|GO:0009505	molecular_function_unknown|GO:0003674	gi|199580037|gb|AC189353.2|	80	75	4	3	1	70	85259	85191	3e-09	58.3	AC189353.2
AT3G17185	-0.246	-0.101	-0.637	0.68435	0.912186	0.069815	1	RNA interference|GO:0016246;leaf development|GO:0048366;negative regulation of gene expression, epigenetic|GO:0045814	cellular_component_unknown|GO:0005575	molecular_function_unknown|GO:0003674	gi|199580032|gb|AC189348.2|	83.08	65	7	1	2	66	44294	44234	4e-10	61.1	AC189348.2
AT1G33590	0.036	0.341	0.728	0.971514	0.510337	0.033356	1	defense response|GO:0006952;signal transduction|GO:0007165	cellulose and pectin-containing cell wall|GO:0009505	protein binding|GO:0005515	gi|199580024|gb|AC189341.2|	81.63	49	9	0	1	49	47248	47296	8e-06	46.8	AC189341.2
AT5G12340	0.125	0.027	1.033	0.927739	0.991043	0.068933	1	biological_process_unknown|GO:0008150		molecular_function_unknown|GO:0003674	gi|110797020|gb|AC189340.1|	88.24	68	8	0	3	70	119234	119167	8e-15	76.8	AC189340.1
AT1G76790	0.415	1.416	0.982	0.547667	0.002616	0.018027	1		cytosol|GO:0005829	O-methyltransferase activity|GO:0008171	gi|199580023|gb|AC189339.2|	82.86	70	12	0	1	70	116822	116753	3e-12	68.3	AC189339.2
AT3G56990	1.773	0.756	0.376	0.033908	0.346035	0.615679	1	megagametogenesis|GO:0009561	nucleus|GO:0005634	molecular_function_unknown|GO:0003674	gi|199580018|gb|AC189336.2|	76.92	52	12	0	1	52	63899	63950	0.0002	42.5	AC189336.2
AT3G12720	-0.014	-0.386	-0.567	0.988885	0.277028	0.047252	1	regulation of transcription, DNA-dependent|GO:0006355	nucleus|GO:0005634	DNA binding|GO:0003677;transcription factor activity|GO:0003700	gi|199580017|gb|AC189335.2|	85.71	70	7	1	1	70	84540	84606	4e-13	71.1	AC189335.2
AT2G26610	-0.413	-0.092	-0.856	0.642848	0.948256	0.096934	1		chloroplast|GO:0009507	molecular_function_unknown|GO:0003674	gi|199580014|gb|AC189333.2|	87.5	64	8	0	3	66	124675	124612	4e-13	71.1	AC189333.2
AT5G08300	0.412	0.673	0.684	0.531434	0.123102	0.077176	1	metabolic process|GO:0008152	mitochondrion|GO:0005739	succinate-CoA ligase (GDP-forming) activity|GO:0004776	gi|199580013|gb|AC189332.2|	89.71	68	7	0	1	68	9301	9234	1e-15	79.7	AC189332.2
AT1G57750	-0.721	-0.982	-1.026	0.118369	0.006902	0.003667	1	electron transport|GO:0006118	endomembrane system|GO:0012505	oxygen binding|GO:0019825	gi|199580011|gb|AC189330.2|	77.94	68	12	1	1	68	21912	21848	6e-08	54	AC189330.2
AT3G05010	-0.427	-0.738	-1.324	0.593248	0.17835	0.007032	1	biological_process_unknown|GO:0008150	membrane|GO:0016020	molecular_function_unknown|GO:0003674	gi|110797009|gb|AC189329.1|	88.24	51	6	0	1	51	44276	44326	3e-09	58.3	AC189329.1
AT3G22600	0.021	1.351	1.709	0.994875	0.118843	0.025719	1	lipid transport|GO:0006869	anchored to membrane|GO:0031225	lipid binding|GO:0008289	gi|199580007|gb|AC189327.2|	84.29	70	5	3	3	70	52557	52622	2e-10	62.5	AC189327.2
aTh-MIR167a	-0.011	-0.106	-0.697	0.99468	0.918215	0.072542	1	anther development|GO:0048653;miRNA-mediated gene silencing|GO:0035195;ovule development|GO:0048481	cellular_component_unknown|GO:0005575	molecular_function_unknown|GO:0003674	gi|199580007|gb|AC189327.2|	78.57	70	13	1	1	70	243	176	8e-09	56.8	AC189327.2
AT1G30850	-0.223	-0.909	-1.339	0.8648	0.211644	0.028727	1	biological_process_unknown|GO:0008150	cellular_component_unknown|GO:0005575	molecular_function_unknown|GO:0003674	gi|199580007|gb|AC189327.2|	84.78	46	6	1	1	46	40905	40949	2e-05	45.4	AC189327.2
AT4G34135	0.121	0.632	0.697	0.885944	0.155094	0.072086	1	flavonol biosynthetic process|GO:0051555;response to other organism|GO:0051707	endomembrane system|GO:0012505	UDP-glucosyltransferase activity|GO:0035251;UDP-glycosyltransferase activity|GO:0008194;flavonol 3-O-glucosyltransferase activity|GO:0047893	gi|199580006|gb|AC189325.2|	79.71	69	14	0	1	69	45694	45626	4e-10	61.1	AC189325.2
AT4G34290	-0.609	-1.043	-1.214	0.549241	0.134358	0.046529	1	biological_process_unknown|GO:0008150	chloroplast|GO:0009507;nucleus|GO:0005634	molecular_function_unknown|GO:0003674	gi|199580006|gb|AC189325.2|	83.82	68	8	1	3	70	133221	133285	2e-11	65.4	AC189325.2
AT5G25610	1.925	0.163	-0.053	0.008571	0.901858	0.958375	1	response to abscisic acid stimulus|GO:0009737;response to desiccation|GO:0009269;response to salt stress|GO:0009651	endomembrane system|GO:0012505	nutrient reservoir activity|GO:0045735	gi|199580002|gb|AC189321.2|	92.86	70	5	0	1	70	46736	46667	3e-18	88.3	AC189321.2
AT1G76120	0.251	0.325	0.568	0.654988	0.49969	0.082063	1	tRNA processing|GO:0008033	cellular_component_unknown|GO:0005575	tRNA-pseudouridine synthase activity|GO:0016439	gi|110796998|gb|AC189318.1|	84.06	69	11	0	2	70	21023	20955	1e-12	69.7	AC189318.1
AT5G09420	-0.194	0.028	-0.757	0.822893	0.987805	0.087796	1		mitochondrion|GO:0005739	amidase activity|GO:0004040	gi|199579995|gb|AC189313.2|	92.19	64	5	0	5	68	58610	58547	1e-15	79.7	AC189313.2
AT1G79440	0.105	0.315	0.985	0.92743	0.747579	0.035264	1	gamma-aminobutyric acid catabolic process|GO:0009450;glutamate decarboxylation to succinate|GO:0006540;oxygen and reactive oxygen species metabolic process|GO:0006800;response to heat|GO:0009408;response to light stimulus|GO:0009416;response to stress|GO:0006950	mitochondrial matrix|GO:0005759;mitochondrion|GO:0005739	3-chloroallyl aldehyde dehydrogenase activity|GO:0004028;NAD binding|GO:0051287;succinate-semialdehyde dehydrogenase activity|GO:0004777	gi|199579994|gb|AC189312.2|	93.94	66	4	0	5	70	82858	82923	2e-17	85.4	AC189312.2
AT1G68680	-0.424	-0.38	-0.697	0.483676	0.471494	0.056787	1	biological_process_unknown|GO:0008150		molecular_function_unknown|GO:0003674	gi|199579989|gb|AC189308.2|	85.71	70	10	0	1	70	43172	43103	5e-14	74	AC189308.2
AT1G68630	0.342	0.587	1.087	0.722996	0.44186	0.045327	1	biological_process_unknown|GO:0008150		molecular_function_unknown|GO:0003674	gi|199579989|gb|AC189308.2|	81.82	44	8	0	1	44	45801	45758	0.0002	42.5	AC189308.2
AT3G55770	-0.256	-0.672	-1.2	0.78124	0.26774	0.01566	1	biological_process_unknown|GO:0008150	cellular_component_unknown|GO:0005575	zinc ion binding|GO:0008270	gi|199579987|gb|AC189306.2|	86.76	68	9	0	3	70	14364	14297	5e-14	74	AC189306.2
AT5G48540	0.583	1.982	0.821	0.511713	0.00131	0.122374	1	biological_process_unknown|GO:0008150	endomembrane system|GO:0012505	molecular_function_unknown|GO:0003674	gi|110796985|gb|AC189305.1|	100	44	0	0	1	44	138633	138590	2e-11	65.4	AC189305.1
AT4G26900	-1.224	-1.284	-1.344	0.009565	0.00172	0.000827	1	other cellular processes|GO:0000105; other metabolic processes|GO:0000105; other physiological processes|GO:0000105	chloroplast|GO:0009507	transferase activity|GO:0000107	gi|199579984|gb|AC189303.2|	89.71	68	7	0	1	68	71238	71171	1e-15	79.7	AC189303.2
AT4G26910	-0.548	-0.675	-0.654	0.374113	0.123572	0.093221	1	metabolic process|GO:0008152	mitochondrion|GO:0005739	acyltransferase activity|GO:0008415	gi|199579984|gb|AC189303.2|	71.64	67	13	1	3	69	70054	70114	0.0004	41.1	AC189303.2
AT4G27070	0.466	0.632	0.954	0.444102	0.147005	0.013833	1	tryptophan biosynthetic process|GO:0000162	chloroplast|GO:0009507	tryptophan synthase activity|GO:0004834	gi|199579984|gb|AC189303.2|	81.97	61	11	0	10	70	6316	6256	3e-09	58.3	AC189303.2
AT5G55060	-0.633	-0.523	-0.841	0.257526	0.237476	0.0221	1	metabolic process|GO:0008152		catalytic activity|GO:0003824	gi|199579984|gb|AC189303.2|	89.8	49	5	0	1	49	66517	66565	3e-09	58.3	AC189303.2
AT1G50380	-0.598	-0.588	-1.05	0.483676	0.400043	0.041598	1	proteolysis|GO:0006508	cellular_component_unknown|GO:0005575	serine-type peptidase activity|GO:0008236	gi|199579982|gb|AC189301.2|	87.14	70	9	0	1	70	41937	41868	8e-15	76.8	AC189301.2
AT4G26260	0.13	0.919	1.826	0.940147	0.295056	0.01122	1	L-ascorbic acid biosynthetic process|GO:0019853	cellular_component_unknown|GO:0005575	inositol oxygenase activity|GO:0050113	gi|199579981|gb|AC189300.2|	83.58	67	11	0	2	68	75031	75097	8e-12	66.8	AC189300.2
AT1G69325	1.297	0.751	0.929	0.04657	0.172083	0.051805	1	biological_process_unknown|GO:0008150	cellular_component_unknown|GO:0005575	DNA binding|GO:0003677	gi|110796978|gb|AC189298.1|	81.82	66	12	0	2	67	116984	117049	2e-10	62.5	AC189298.1
AT3G59970	0.338333	1.54367	0.464333	0.814917	0.0729597	0.573673	1	methionine metabolic process|GO:0006555		methylenetetrahydrofolate reductase (NADPH) activity|GO:0004489	gi|202070590|gb|AC189297.2|	91.89	37	3	0	1	37	69168	69132	8e-06	46.8	AC189297.2
AT1G30300	-0.275	-0.224	-0.726	0.592539	0.700006	0.017847	1	biological_process_unknown|GO:0008150		molecular_function_unknown|GO:0003674	gi|110796976|gb|AC189296.1|	90.7	43	4	0	28	70	43936	43978	2e-07	52.5	AC189296.1
AT1G75900	-0.42	-0.321	-0.497	0.330444	0.374698	0.070165	1	sexual reproduction|GO:0019953	extracellular region|GO:0005576	acyltransferase activity|GO:0008415;carboxylesterase activity|GO:0004091;lipase activity|GO:0016298	gi|199579975|gb|AC189295.2|	85.94	64	9	0	1	64	64397	64460	3e-12	68.3	AC189295.2
AT2G33580	-0.109	-0.562	-0.807	0.910226	0.274325	0.052185	1	cell wall catabolic process|GO:0016998;protein amino acid phosphorylation|GO:0006468	endomembrane system|GO:0012505	kinase activity|GO:0016301	gi|199579971|gb|AC189292.2|	82.09	67	12	0	4	70	38191	38125	6e-11	64	AC189292.2
AT5G48720	0.116	0.281	0.558	0.8449	0.519108	0.052605	1	biological_process_unknown|GO:0008150	cellular_component_unknown|GO:0005575	molecular_function_unknown|GO:0003674	gi|199579962|gb|AC189275.2|	83.82	68	11	0	3	70	37811	37878	3e-12	68.3	AC189275.2
AT1G22015	-0.514	-0.599	-0.603	0.366923	0.147319	0.096798	1	protein amino acid glycosylation|GO:0006486	endomembrane system|GO:0012505;membrane|GO:0016020	transferase activity, transferring hexosyl groups|GO:0016758	gi|199579957|gb|AC189271.2|	91.67	60	5	0	5	64	71226	71285	5e-14	74	AC189271.2
AT3G26190	0.11	0.734	1.2	0.879753	0.035517	0.000849	1	electron transport|GO:0006118		oxygen binding|GO:0019825	gi|202070587|gb|AC189269.2|	83.05	59	10	0	1	59	39846	39788	3e-09	58.3	AC189269.2
AT1G32470	-0.26	-0.799	-1.138	0.83665	0.312564	0.067338	1	glycine catabolic process|GO:0006546	glycine cleavage complex|GO:0005960;mitochondrion|GO:0005739	glycine dehydrogenase (decarboxylating) activity|GO:0004375	gi|199579939|gb|AC189255.2|	71.43	70	6	1	1	70	89032	88977	0.0002	42.5	AC189255.2
AT1G32410	-0.068	-0.372	-1.152	0.955538	0.655763	0.014821	1	transport|GO:0006810	endomembrane system|GO:0012505	transporter activity|GO:0005215	gi|199579939|gb|AC189255.2|	88.41	69	8	0	1	69	32995	33063	3e-15	78.3	AC189255.2
AT3G14420	-0.244	-0.791	-0.612	0.743888	0.091642	0.149448	1	electron transport|GO:0006118		glycolate oxidase activity|GO:0008891	gi|199579937|gb|AC189253.2|	78.57	70	13	1	1	70	61389	61322	8e-09	56.8	AC189253.2
AT3G14415	-0.815	-1.834	-1.734	0.499302	0.02007	0.018027	1	electron transport|GO:0006118		glycolate oxidase activity|GO:0008891	gi|199579937|gb|AC189253.2|	91.3	69	6	0	2	70	61427	61359	5e-17	84	AC189253.2
AT1G05190	-0.656	-1.73	-1.971	0.59982	0.03042	0.010064	1	embryonic development ending in seed dormancy|GO:0009793;translation|GO:0006412	large ribosomal subunit|GO:0015934	structural constituent of ribosome|GO:0003735	gi|199579926|gb|AC189246.2|	91.8	61	5	0	1	61	8341	8401	2e-14	75.4	AC189246.2
AT2G45220	0.127	1.744	1.109	0.891394	0.00079	0.01122	1	cell wall modification|GO:0042545	cellulose and pectin-containing cell wall|GO:0009505	pectinesterase activity|GO:0030599	gi|199579922|gb|AC189242.2|	91.43	70	6	0	1	70	70464	70395	2e-17	85.4	AC189242.2
AT4G27680	-0.434	-0.597	-0.555	0.219272	0.022505	0.021663	1		endomembrane system|GO:0012505	ATPase activity|GO:0016887	gi|110744022|gb|AC189237.1|	88.57	70	8	0	1	70	88094	88163	1e-15	79.7	AC189237.1
AT4G27800	-0.481	-0.9435	-1.2125	0.257887	0.0052835	0.000193	1	protein amino acid dephosphorylation|GO:0006470	cytoplasm|GO:0005737;nucleolus|GO:0005730;nucleus|GO:0005634;protein serine/threonine phosphatase complex|GO:0008287	protein phosphatase type 2C activity|GO:0015071	gi|110744022|gb|AC189237.1|	94.59	37	2	0	24	60	103690	103654	1e-06	49.7	AC189237.1
AT3G66654	0.212	0.713	0.489	0.723313	0.054634	0.153335	1	protein folding|GO:0006457	Golgi apparatus|GO:0005794	peptidyl-prolyl cis-trans isomerase activity|GO:0003755	gi|199579915|gb|AC189233.2|	94.2	69	4	0	1	69	93517	93585	1e-18	89.7	AC189233.2
AT3G57190	-0.16	-0.51	-0.045	0.724694	0.075223	0.933832	1	translational termination|GO:0006415		translation release factor activity|GO:0003747	gi|110744016|gb|AC189231.1|	86.05	43	6	0	1	43	35795	35837	8e-06	46.8	AC189231.1
AT1G05540	0.854	0.461	0.964	0.333681	0.641337	0.089995	1	biological_process_unknown|GO:0008150	mitochondrion|GO:0005739	molecular_function_unknown|GO:0003674	gi|199579914|gb|AC189229.2|	75.36	69	17	0	2	70	56823	56755	2e-07	52.5	AC189229.2
AT2G41710	-0.36	-0.362	-0.613	0.557147	0.517052	0.096934	1	regulation of transcription, DNA-dependent|GO:0006355	nucleus|GO:0005634	DNA binding|GO:0003677;transcription factor activity|GO:0003700	gi|199579914|gb|AC189229.2|	88.24	68	6	1	1	66	10296	10229	5e-14	74	AC189229.2
AT5G66570	-1.607	-2.49	-3.317	0.13977	0.003981	0.00027	1	photoinhibition|GO:0010205;photosynthesis, light reaction|GO:0019684;photosystem II assembly|GO:0010207;photosystem II stabilization|GO:0042549;regulation of protein amino acid dephosphorylation|GO:0035304	chloroplast photosystem II|GO:0030095;chloroplast thylakoid lumen|GO:0009543;chloroplast thylakoid membrane|GO:0009535;oxygen evolving complex|GO:0009654;plastoglobule|GO:0010287;thylakoid|GO:0009579	oxygen evolving activity|GO:0010242	gi|199579910|gb|AC189225.2|	91.18	68	6	0	1	68	71711	71644	1e-16	82.5	AC189225.2
AT4G34730	-0.389	-0.619	-0.825	0.368428	0.035517	0.004423	1	rRNA processing|GO:0006364		RNA binding|GO:0003723	gi|199579907|gb|AC189222.2|	88.57	70	8	0	1	70	159312	159381	1e-15	79.7	AC189222.2
AT3G01480	-0.507	-0.762	-0.992	0.364848	0.046637	0.007032	1	protein folding|GO:0006457	chloroplast thylakoid lumen|GO:0009543;chloroplast thylakoid membrane|GO:0009535	peptidyl-prolyl cis-trans isomerase activity|GO:0003755	gi|199579907|gb|AC189222.2|	82.86	70	12	0	1	70	139342	139411	3e-12	68.3	AC189222.2
AT3G58460	-0.455	-0.475	-0.614	0.267106	0.116219	0.021984	1	biological_process_unknown|GO:0008150	cellular_component_unknown|GO:0005575	molecular_function_unknown|GO:0003674	gi|202070584|gb|AC189221.2|	91.43	70	6	0	1	70	111257	111326	2e-17	85.4	AC189221.2
AT3G58750	0.114	0.486	0.574	0.875506	0.220803	0.086827	1	fatty acid beta-oxidation|GO:0006635;tricarboxylic acid cycle|GO:0006099	peroxisome|GO:0005777	citrate (SI)-synthase activity|GO:0004108	gi|202070584|gb|AC189221.2|	82.81	64	7	1	2	61	18260	18323	1e-09	59.7	AC189221.2
AT4G37930	-0.242	-1.415	-1.632	0.879753	0.075928	0.023011	1	L-serine metabolic process|GO:0006563;glycine decarboxylation via glycine cleavage system|GO:0019464;glycine metabolic process|GO:0006544;hypersensitive response|GO:0009626;oxygen and reactive oxygen species metabolic process|GO:0006800	mitochondrial matrix|GO:0005759;mitochondrion|GO:0005739	glycine hydroxymethyltransferase activity|GO:0004372	gi|110744004|gb|AC189219.1|	79.25	53	11	0	5	57	108637	108585	8e-06	46.8	AC189219.1
AT3G16240	-0.011	-0.596	-0.545	0.993807	0.087822	0.085014	1	transport|GO:0006810	cellulose and pectin-containing cell wall|GO:0009505;membrane of vacuole with cell cycle-independent morphology|GO:0009705;membrane|GO:0016020	ammonia transporter activity|GO:0051739;methylammonium transmembrane transporter activity|GO:0015200;water channel activity|GO:0015250	gi|199579903|gb|AC189218.2|	76.71	73	11	2	1	70	110923	110992	2e-07	52.5	AC189218.2
AT3G29670	0.657	0.661	0.576	0.187543	0.085859	0.096934	1	biological_process_unknown|GO:0008150	cellular_component_unknown|GO:0005575	transferase activity|GO:0016740	gi|199579903|gb|AC189218.2|	72.86	70	18	1	1	70	78977	79045	2e-05	45.4	AC189218.2
AT5G37170	0.256	0.715	0.013	0.694658	0.084316	0.986487	1	lignin biosynthetic process|GO:0009809	cytosol|GO:0005829	O-methyltransferase activity|GO:0008171	gi|199579902|gb|AC189217.2|	84.29	70	11	0	1	70	27583	27514	4e-13	71.1	AC189217.2
AT4G31480	-0.345	-0.278	-0.974	0.672267	0.777017	0.038887	1	protein targeting|GO:0006605	COPI vesicle coat|GO:0030126;endomembrane system|GO:0012505	clathrin binding|GO:0030276	gi|199579902|gb|AC189217.2|	75	68	14	2	1	65	108541	108474	2e-05	45.4	AC189217.2
AT3G55620	0.187	0.434	0.438	0.677438	0.147005	0.094435	1	embryonic development ending in seed dormancy|GO:0009793;translational initiation|GO:0006413	endomembrane system|GO:0012505	translation initiation factor activity|GO:0003743	gi|199579900|gb|AC189212.2|	80	70	14	0	1	70	100102	100033	2e-10	62.5	AC189212.2
AT1G66870	-0.841	-0.912	-1.162	0.339917	0.167852	0.041639	1	biological_process_unknown|GO:0008150	endomembrane system|GO:0012505	molecular_function_unknown|GO:0003674	gi|199579896|gb|AC189210.2|	77.97	59	13	0	12	70	50444	50386	1e-06	49.7	AC189210.2
AT1G65180	-0.389	-0.442	-0.683	0.531434	0.352068	0.062263	1	-	-	-	gi|199579894|gb|AC189207.2|	78.12	64	14	0	7	70	46527	46590	6e-08	54	AC189207.2
AT3G26160	0.364	1.138	0.792	0.447024	0.001193	0.010299	1	electron transport|GO:0006118		oxygen binding|GO:0019825	gi|110743991|gb|AC189206.1|	87.14	70	9	0	1	70	15697	15628	8e-15	76.8	AC189206.1
AT5G05680	-0.181	-0.25	-0.591	0.774275	0.705253	0.087277	1	biological_process_unknown|GO:0008150	cellular_component_unknown|GO:0005575	molecular_function_unknown|GO:0003674	gi|110743986|gb|AC189201.1|	89.71	68	7	0	1	68	42012	42079	1e-15	79.7	AC189201.1
AT5G07440	-0.123	1.525	2.042	0.930617	0.014625	0.001012	1	amino acid metabolic process|GO:0006520	mitochondrion|GO:0005739	oxidoreductase activity|GO:0016491	gi|199579876|gb|AC189195.2|	90.14	71	6	1	1	70	123807	123877	4e-16	81.1	AC189195.2
AT3G05930	-0.691	-0.852	-0.91	0.188736	0.030949	0.014272	1	biological_process_unknown|GO:0008150	apoplast|GO:0048046;endomembrane system|GO:0012505	manganese ion binding|GO:0030145;metal ion binding|GO:0046872;nutrient reservoir activity|GO:0045735	gi|110743978|gb|AC189193.1|	89.47	57	6	0	1	57	108814	108870	8e-12	66.8	AC189193.1
AT2G38740	0.207	0.636	0.41	0.724908	0.087884	0.230549	1	metabolic process|GO:0008152	cellular_component_unknown|GO:0005575	hydrolase activity|GO:0016787	gi|199579874|gb|AC189192.2|	86.76	68	9	0	1	68	86394	86327	5e-14	74	AC189192.2
AT3G50770	-0.167	0.22	0.592	0.807958	0.769715	0.096934	1	biological_process_unknown|GO:0008150	chloroplast|GO:0009507	calcium ion binding|GO:0005509	gi|110743974|gb|AC189189.1|	85.71	70	7	1	1	70	34757	34823	4e-13	71.1	AC189189.1
AT3G50890	-0.097	-0.406	-0.547	0.874907	0.232693	0.052605	1	regulation of transcription, DNA-dependent|GO:0006355;regulation of transcription|GO:0045449	nucleus|GO:0005634	DNA binding|GO:0003677;transcription factor activity|GO:0003700	gi|110743974|gb|AC189189.1|	76.56	64	12	1	1	64	114508	114568	3e-06	48.3	AC189189.1
AT5G54770	-0.69	-1.485	-2.05	0.535536	0.035517	0.003203	1	response to DNA damage stimulus|GO:0006974;thiamin biosynthetic process|GO:0009228	chloroplast|GO:0009507;mitochondrion|GO:0005739		gi|110743973|gb|AC189188.1|	88.24	68	8	0	3	70	98575	98642	8e-15	76.8	AC189188.1
AT3G03150	-0.165	-0.792	-0.641	0.802843	0.033048	0.063101	1	biological_process_unknown|GO:0008150	mitochondrion|GO:0005739	molecular_function_unknown|GO:0003674	gi|199579869|gb|AC189185.2|	87.14	70	9	0	1	70	34630	34561	8e-15	76.8	AC189185.2
AT5G47110	-0.881	-0.77	-0.847	0.259712	0.204363	0.099537	1	photosynthesis, light harvesting|GO:0009765	chloroplast thylakoid membrane|GO:0009535	molecular_function_unknown|GO:0003674	gi|89257416|gb|AC183493.1|	82.61	69	12	0	2	70	259852	259920	8e-12	66.8	AC183493.1
AT5G47210	1.598	0.689	0.215	0.094201	0.494235	0.853421	1	biological_process_unknown|GO:0008150	cellular_component_unknown|GO:0005575	RNA binding|GO:0003723	gi|89257416|gb|AC183493.1|	93.44	61	4	0	8	68	222106	222166	3e-15	78.3	AC183493.1
AT4G17870	-0.62	-0.318	-1.1	0.419823	0.748148	0.02134	1	biological_process_unknown|GO:0008150	cellular_component_unknown|GO:0005575	molecular_function_unknown|GO:0003674	gi|89274200|gb|AC183492.1|	86.76	68	9	0	3	70	224245	224312	5e-14	74	AC183492.1
AT1G17270	-0.169	-0.156	-0.523	0.754731	0.816921	0.086535	1			molecular_function_unknown|GO:0003674	gi|202070636|gb|AC172887.2|	82.86	70	12	0	1	70	65184	65253	3e-12	68.3	AC172887.2
AT1G17170	-0.128	0.111	0.746	0.885944	0.92008	0.069658	1	toxin catabolic process|GO:0009407	cytoplasm|GO:0005737	glutathione transferase activity|GO:0004364	gi|202070636|gb|AC172887.2|	81.82	44	8	0	1	44	88303	88260	0.0002	42.5	AC172887.2
AT5G26140	1.867	1.052	0.907	0.0711	0.228622	0.2221	1	lysine biosynthetic process via diaminopimelate|GO:0009089	cellular_component_unknown|GO:0005575	molecular_function_unknown|GO:0003674	gi|203282167|gb|AC172883.2|	90.77	65	6	0	1	65	76406	76342	3e-15	78.3	AC172883.2
AT5G26570	0.543	0.712	0.813	0.497156	0.213898	0.093221	1	carbohydrate metabolic process|GO:0005975;protein amino acid autophosphorylation|GO:0046777;starch catabolic process|GO:0005983;starch metabolic process|GO:0005982	chloroplast|GO:0009507;plastid|GO:0009536	carbohydrate kinase activity|GO:0019200;catalytic activity|GO:0003824;phosphoglucan, water dikinase activity|GO:0051752	gi|203282167|gb|AC172883.2|	92.19	64	5	0	7	70	15534	15471	1e-15	79.7	AC172883.2
AT5G49680	-0.36	-0.056	-0.495	0.445101	0.944692	0.094435	1	cell tip growth|GO:0009932;multidimensional cell growth|GO:0009825	cellular_component_unknown|GO:0005575;endomembrane system|GO:0012505		gi|202070629|gb|AC172879.2|	83.56	73	6	2	1	67	57863	57935	8e-12	66.8	AC172879.2
AT3G44870	0.05	-0.023	0.728	0.943006	0.982308	0.013213	1	biological_process_unknown|GO:0008150	cellular_component_unknown|GO:0005575	S-adenosylmethionine-dependent methyltransferase activity|GO:0008757	gi|202070629|gb|AC172879.2|	80.95	63	12	0	8	70	60108	60170	3e-09	58.3	AC172879.2
AT3G62030	-0.719	-1.839	-2.865	0.726698	0.172083	0.014821	1	protein folding|GO:0006457;signal transduction|GO:0007165	chloroplast stroma|GO:0009570;chloroplast thylakoid membrane|GO:0009535	peptidyl-prolyl cis-trans isomerase activity|GO:0003755	gi|82654458|gb|AC172877.1|	88.57	70	8	0	1	70	70576	70507	1e-15	79.7	AC172877.1
AT3G62060	-0.758	-1.238	-0.858	0.339917	0.025844	0.096469	1	biological_process_unknown|GO:0008150	endomembrane system|GO:0012505	carboxylesterase activity|GO:0004091	gi|82654458|gb|AC172877.1|	79.63	54	11	0	3	56	67206	67153	3e-06	48.3	AC172877.1
AT3G61980	0.085	1.16	2.795	0.972028	0.243212	0.001533	1	biological_process_unknown|GO:0008150	anchored to membrane|GO:0031225	serine-type endopeptidase inhibitor activity|GO:0004867	gi|82654458|gb|AC172877.1|	95.56	45	2	0	1	45	94192	94236	4e-10	61.1	AC172877.1
AT1G17920	0.398	0.761	0.077	0.499302	0.049869	0.912071	1	regulation of transcription, DNA-dependent|GO:0006355	nucleus|GO:0005634	transcription factor activity|GO:0003700	gi|202070628|gb|AC172875.2|	79.41	68	11	1	3	70	2520	2456	8e-09	56.8	AC172875.2
AT3G28470	-0.136	-0.15	-0.499	0.769454	0.775823	0.048276	1	regulation of transcription, DNA-dependent|GO:0006355	nucleus|GO:0005634	DNA binding|GO:0003677;transcription factor activity|GO:0003700	gi|202070624|gb|AC172871.2|	81.97	61	11	0	10	70	72767	72707	3e-09	58.3	AC172871.2
AT3G54930	-0.713	-0.695	-0.731	0.112496	0.049296	0.024344	1	signal transduction|GO:0007165	protein phosphatase type 2A complex|GO:0000159	protein phosphatase type 2A regulator activity|GO:0008601	gi|82654451|gb|AC172870.1|	86.76	68	9	0	1	68	83934	84001	5e-14	74	AC172870.1
AT1G13890	0.899	0.347	0.868	0.257133	0.749266	0.096934	1	membrane fusion|GO:0006944;vesicle-mediated transport|GO:0016192	cellular_component_unknown|GO:0005575	SNAP receptor activity|GO:0005484	gi|202070606|gb|AC172863.2|	83.1	71	9	1	3	70	83984	83914	8e-12	66.8	AC172863.2
AT1G14040	0.717	1.209	0.091	0.122462	0.00172	0.882548	1	biological_process_unknown|GO:0008150	integral to membrane|GO:0016021		gi|202070606|gb|AC172863.2|	94.59	37	2	0	1	37	34820	34784	1e-06	49.7	AC172863.2
AT1G73700	0.064	0.473	0.29	0.913729	0.087884	0.258398	1	multidrug transport|GO:0006855	membrane|GO:0016020	antiporter activity|GO:0015297;transporter activity|GO:0005215	gi|82654440|gb|AC172859.1|	72.06	68	19	0	1	68	57359	57292	2e-05	45.4	AC172859.1
AT1G45403	-0.207	-0.325	-0.877	0.835864	0.750081	0.074541	1	biological_process_unknown|GO:0008150	cellular_component_unknown|GO:0005575	molecular_function_unknown|GO:0003674	gi|82654440|gb|AC172859.1|	83.33	66	11	0	4	69	66471	66536	2e-11	65.4	AC172859.1
AT1G17710	0.458	0.424	1.004	0.550622	0.566515	0.029388	1	metabolic process|GO:0008152		phosphoric monoester hydrolase activity|GO:0016791	gi|82654440|gb|AC172859.1|	91.89	37	3	0	34	70	76347	76311	8e-06	46.8	AC172859.1
AT1G13520	-0.196	-0.222	0.984	0.874574	0.874213	0.086064	1		cellular_component_unknown|GO:0005575	molecular_function_unknown|GO:0003674	gi|202070586|gb|AC172858.2|	86.96	69	9	0	1	69	104628	104560	2e-14	75.4	AC172858.2
AT5G10040	-0.172	-0.319	-0.813	0.867175	0.749539	0.092686	1	biological_process_unknown|GO:0008150	cellular_component_unknown|GO:0005575	molecular_function_unknown|GO:0003674	gi|57900806|gb|AC155344.1|	86.76	68	8	1	3	69	11115	11182	4e-13	71.1	AC155344.1
AT5G10300	0.287	0.518	1.494	0.721361	0.397179	0.002012	1	biological_process_unknown|GO:0008150		hydrolase activity|GO:0016787	gi|57900806|gb|AC155344.1|	81.54	65	12	0	6	70	101110	101174	4e-10	61.1	AC155344.1
AT5G47640	0.208	0.679	0.266	0.747499	0.094357	0.522602	1	regulation of transcription, DNA-dependent|GO:0006355	intracellular|GO:0005622;nucleus|GO:0005634	transcription factor activity|GO:0003700	gi|57900805|gb|AC155343.1|	88.41	69	8	0	1	69	33850	33782	3e-15	78.3	AC155343.1
AT5G47730	-0.218	-0.177	-1.25	0.883657	0.922886	0.068879	1	transport|GO:0006810	cellular_component_unknown|GO:0005575	binding|GO:0005488;transporter activity|GO:0005215	gi|57900805|gb|AC155343.1|	82.26	62	8	1	12	70	22059	22120	8e-09	56.8	AC155343.1
AT1G22790	0.162	0.484	1.801	0.882943	0.532249	0.000981	1	biological_process_unknown|GO:0008150	cellular_component_unknown|GO:0005575	molecular_function_unknown|GO:0003674	gi|199580303|gb|AC155340.2|	69.74	76	8	1	10	70	21497	21572	0.0002	42.5	AC155340.2
AT2G30540	0.445	-0.405	-1.003	0.666514	0.737703	0.093221	1	electron transport|GO:0006118	endomembrane system|GO:0012505	thiol-disulfide exchange intermediate activity|GO:0030508	gi|57900801|gb|AC155339.1|	77.36	53	12	0	2	54	59291	59343	6e-05	44	AC155339.1
AT1G07250	0.032	0.205	0.847	0.983954	0.842498	0.066854	1	metabolic process|GO:0008152	cellular_component_unknown|GO:0005575	transferase activity, transferring glycosyl groups|GO:0016757	gi|57900800|gb|AC155338.1|	73.33	75	14	1	2	70	53871	53945	1e-06	49.7	AC155338.1
AT2G42210	-0.414	-0.311	-0.622	0.482555	0.59478	0.082063	1	protein transport|GO:0015031	mitochondrial inner membrane presequence translocase complex|GO:0005744;mitochondrion|GO:0005739;plastid outer membrane|GO:0009527	protein transmembrane transporter activity|GO:0015450	gi|57900799|gb|AC155337.1|	89.23	65	7	0	6	70	65643	65707	2e-14	75.4	AC155337.1
AT3G58050	0.425	0.413	0.624	0.432222	0.349177	0.067837	1	biological_process_unknown|GO:0008150	cellular_component_unknown|GO:0005575	molecular_function_unknown|GO:0003674	gi|57900799|gb|AC155337.1|	84.13	63	10	0	2	64	19296	19234	6e-11	64	AC155337.1
AT3G62600	0.515	1.107	0.096	0.413744	0.009809	0.892839	1	protein folding|GO:0006457	endomembrane system|GO:0012505	heat shock protein binding|GO:0031072;unfolded protein binding|GO:0051082	gi|57900798|gb|AC155335.1|	89.09	55	6	0	15	69	8985	8931	6e-11	64	AC155335.1
AT1G18410	-0.177	0.117	0.917	0.853391	0.922886	0.044917	1	microtubule-based movement|GO:0007018	microtubule associated complex|GO:0005875	microtubule motor activity|GO:0003777	gi|54654157|gb|AC152123.1|	82.86	70	12	0	1	70	27605	27536	3e-12	68.3	AC152123.1
AT1G18400	0.053	0.204	0.604	0.948643	0.769018	0.067338	1	regulation of transcription|GO:0045449	nucleus|GO:0005634	transcription factor activity|GO:0003700	gi|54654157|gb|AC152123.1|	95.24	42	2	0	21	62	3357	3398	8e-09	56.8	AC152123.1
AT4G03140	-0.594	-0.71	-0.81	0.333681	0.114432	0.041598	1	metabolic process|GO:0008152	cellular_component_unknown|GO:0005575	oxidoreductase activity|GO:0016491	gi|21166171|gb|AC122543.1|	78.57	70	15	0	1	70	63913	63982	1e-09	59.7	AC122543.1
AT1G12900	-1.408	-2.323	-2.784	0.386654	0.032555	0.00762	1	glycolysis|GO:0006096	chloroplast|GO:0009507;endomembrane system|GO:0012505	glyceraldehyde-3-phosphate dehydrogenase activity|GO:0008943	gi|300068296|dbj|AB333800.1|	94.29	70	4	0	1	70	66	135	4e-19	91.1	AB333800.1
AT3G26650	-1.13	-1.661	-2.221	0.468504	0.123221	0.019577	1	glycolysis|GO:0006096;reductive pentose-phosphate cycle|GO:0019253;response to light stimulus|GO:0009416;response to sucrose stimulus|GO:0009744	chloroplast stroma|GO:0009570;chloroplast thylakoid membrane|GO:0009535	glyceraldehyde-3-phosphate dehydrogenase activity|GO:0008943;protein binding|GO:0005515	gi|300068296|dbj|AB333800.1|	81.43	70	13	0	1	70	1070	1139	2e-11	65.4	AB333800.1
AT5G44540	0.184	0.898	0.542	0.770716	0.015928	0.115817	1	biological_process_unknown|GO:0008150	endomembrane system|GO:0012505	molecular_function_unknown|GO:0003674	gi|171702813|dbj|AB331907.1|	80	70	11	1	1	70	1827	1893	1e-09	59.7	AB331907.1
AT4G20390	0.212	0.255	0.652	0.765355	0.752787	0.096469	1	biological_process_unknown|GO:0008150		molecular_function_unknown|GO:0003674	gi|171702800|dbj|AB331900.1|	84.29	70	11	0	1	70	979	1048	4e-13	71.1	AB331900.1
AT4G16260	0.136	0.395	0.891	0.838578	0.349177	0.008087	1	carbohydrate metabolic process|GO:0005975	endomembrane system|GO:0012505	hydrolase activity, hydrolyzing O-glycosyl compounds|GO:0004553	gi|195536973|dbj|AB325668.1|	73.77	61	13	1	4	64	487	544	0.0004	41.1	AB325668.1
AT2G43590	0.44	2.549	3.296	0.897349	0.149066	0.031725	1	cell wall catabolic process|GO:0016998	endomembrane system|GO:0012505	chitinase activity|GO:0004568	gi|244539520|dbj|AB302892.1|	82.61	69	10	2	3	70	951	1018	4e-10	61.1	AB302892.1
AT1G66690	0.254	0.743	0.664	0.650069	0.03368	0.04065	1	biological_process_unknown|GO:0008150	cellular_component_unknown|GO:0005575	S-adenosylmethionine-dependent methyltransferase activity|GO:0008757	gi|158853060|dbj|AB298592.1|	81.16	69	13	0	1	69	14659	14727	6e-11	64	AB298592.1
AT5G17170	-0.232	-0.713	-1.23	0.813854	0.245538	0.016439	1	electron transport|GO:0006118	chloroplast thylakoid membrane|GO:0009535	metal ion binding|GO:0046872	gi|207367104|dbj|AB254040.1|	85.51	69	9	1	2	69	205	137	1e-12	69.7	AB254040.1
AT3G63110	0.069	0.055	0.661	0.929136	0.95023	0.037621	1	cytokinin biosynthetic process|GO:0009691	cellular_component_unknown|GO:0005575	transferase activity, transferring alkyl or aryl (other than methyl) groups|GO:0016765	gi|74038588|dbj|AB186133.1|	91.43	70	6	0	1	70	204	273	2e-17	85.4	AB186133.1
AT3G24170	-0.091	0.769	0.879	0.935773	0.132029	0.04988	1	cell redox homeostasis|GO:0045454;electron transport|GO:0006118;glutathione metabolic process|GO:0006749	cytoplasm|GO:0005737	glutathione-disulfide reductase activity|GO:0004362	gi|46093478|dbj|AB125639.1|	95.59	68	3	0	3	70	1155	1222	4e-19	91.1	AB125639.1
AT1G66850	-0.774	-0.839	-0.109	0.126989	0.034341	0.866415	1	lipid transport|GO:0006869	endomembrane system|GO:0012505	lipid binding|GO:0008289	gi|3062790|dbj|AB010433.1|	84.62	65	10	0	4	68	146	210	8e-12	66.8	AB010433.1
AT3G47930	0.145	-0.013	0.184	0.886798	0.99303	0.789009	0	L-ascorbic acid biosynthetic process|GO:0019853	mitochondrion|GO:0005739;plastid|GO:0009536		gi|2760542|emb|Z97060.1|	91.43	70	6	0	1	70	1747	1816	2e-17	85.4	Z97060.1
AT1G11000	-0.024	-0.088	-0.331	0.982822	0.920617	0.330589	0	cell death|GO:0008219;defense response|GO:0006952	plasma membrane|GO:0005886	calmodulin binding|GO:0005516	gi|1469229|emb|Z74921.1|	95.74	47	2	0	23	69	36	82	6e-11	64	Z74921.1
AT4G16240	-0.141	-0.294	-0.051	0.807958	0.518077	0.935543	0	biological_process_unknown|GO:0008150	cellular_component_unknown|GO:0005575	molecular_function_unknown|GO:0003674	gi|1469222|emb|Z74892.1|	79.69	64	7	1	7	70	516	573	6e-08	54	Z74892.1
AT1G30130	0.00766667	0.027	-0.119333	0.909589	0.881914	0.665687	0	biological_process_unknown|GO:0008150	endomembrane system|GO:0012505	molecular_function_unknown|GO:0003674	gi|1469227|emb|Z74841.1|	76.92	65	12	1	1	65	954	1015	1e-06	49.7	Z74841.1
AT1G49430	-0.315	0.239	-0.303	0.669573	0.796832	0.537496	0	cutin biosynthetic process|GO:0010143;fatty acid biosynthetic process|GO:0006633	cellular_component_unknown|GO:0005575	long-chain-fatty-acid-CoA ligase activity|GO:0004467	gi|1617267|emb|Z72153.1|	94.29	70	4	0	1	70	1266	1335	4e-19	91.1	Z72153.1
AT4G14070	0.196	0.063	-0.532	0.818235	0.961759	0.232353	0	fatty acid elongation|GO:0030497	plastid|GO:0009536	acyl-ACP synthetase activity|GO:0010300	gi|1617271|emb|Z72151.1|	92.65	68	5	0	2	69	1956	2023	2e-17	85.4	Z72151.1
AT3G23790	0.324	0.225	-0.11	0.868901	0.927428	0.952028	0	metabolic process|GO:0008152	chloroplast|GO:0009507	catalytic activity|GO:0003824	gi|1617271|emb|Z72151.1|	90.62	64	6	0	6	69	1960	2023	8e-15	76.8	Z72151.1
AT1G18080	0.175	0.102	0.042	0.83224	0.925757	0.957926	0	biological_process_unknown|GO:0008150	heterotrimeric G-protein complex|GO:0005834	nucleotide binding|GO:0000166	gi|563334|emb|Z33643.1|	84.06	69	11	0	1	69	434	502	1e-12	69.7	Z33643.1
AT1G62990	0.263	0.159	0.153	0.672267	0.844289	0.761967	0	regulation of transcription, DNA-dependent|GO:0006355;regulation of transcription|GO:0045449	nucleus|GO:0005634	DNA binding|GO:0003677;transcription activator activity|GO:0016563;transcription factor activity|GO:0003700	gi|453948|emb|Z29073.1|	94.29	70	4	0	1	70	519	588	4e-19	91.1	Z29073.1
AT2G33210	0.001	0.065	0.266	0.999274	0.93636	0.42787	0	inflammatory response|GO:0006954	mitochondrion|GO:0005739	ATP binding|GO:0005524;protein binding|GO:0005515;unfolded protein binding|GO:0051082	gi|415732|emb|Z27165.1|	92.86	70	5	0	1	70	1016	1085	3e-18	88.3	Z27165.1
AT3G60245	-0.154	0.222	-0.059	0.886678	0.8423	0.952194	0	ribosome biogenesis and assembly|GO:0042254;translation|GO:0006412	ribosome|GO:0005840	structural constituent of ribosome|GO:0003735	gi|395076|emb|Z24739.1|	80.7	57	10	1	15	70	5	61	1e-06	49.7	Z24739.1
AT2G36170	-0.126	0.35	-0.212	0.945025	0.832664	0.871019	0	protein modification process|GO:0006464;translation|GO:0006412	intracellular|GO:0005622;ribosome|GO:0005840	protein binding|GO:0005515	gi|395078|emb|Z24738.1|	86.3	73	4	1	1	67	432	504	2e-14	75.4	Z24738.1
AT3G52590	0.424	0.441	0.017	0.739821	0.770302	0.991744	0	embryonic development ending in seed dormancy|GO:0009793;protein ubiquitination|GO:0016567	ribosome|GO:0005840	protein binding|GO:0005515;structural constituent of ribosome|GO:0003735	gi|395078|emb|Z24738.1|	95.35	43	2	0	1	43	428	470	3e-09	58.3	Z24738.1
AT5G03140	0.203	0.071	0.206	0.736741	0.937933	0.621126	0	protein amino acid phosphorylation|GO:0006468	endomembrane system|GO:0012505	carbohydrate binding|GO:0030246;kinase activity|GO:0016301	gi|17916|emb|Z18884.1|	74.58	59	15	0	2	60	367	425	6e-05	44	Z18884.1
AT4G25590	0.383	0.392	0.647	0.666035	0.676403	0.21453	0	biological_process_unknown|GO:0008150	intracellular|GO:0005622	actin binding|GO:0003779	gi|22745|emb|Z14109.1|	90.77	65	6	0	4	68	113	177	3e-15	78.3	Z14109.1
AT5G03860	-0.038	-0.173	0.242	0.957281	0.764514	0.40732	0	glyoxylate cycle|GO:0006097;tricarboxylic acid cycle|GO:0006099		malate synthase activity|GO:0004474	gi|2143228|emb|Y13357.1|	92.86	70	5	0	1	70	1208	1277	3e-18	88.3	Y13357.1
AT3G21720	0.011	0.132	0.433	0.994985	0.903923	0.330237	0	metabolic process|GO:0008152	cellular_component_unknown|GO:0005575	isocitrate lyase activity|GO:0004451	gi|2143226|emb|Y13356.1|	94.29	70	4	0	1	70	1577	1646	4e-19	91.1	Y13356.1
AT1G08110	0.02	-0.214	-0.501	0.991054	0.824494	0.261768	0	carbohydrate metabolic process|GO:0005975	chloroplast|GO:0009507	calmodulin binding|GO:0005516;lactoylglutathione lyase activity|GO:0004462	gi|2113824|emb|Y13239.1|	94.12	68	4	0	3	70	120	187	3e-18	88.3	Y13239.1
AT4G00720	-0.215	-0.038	-0.247	0.784463	0.979438	0.628566	0	protein amino acid phosphorylation|GO:0006468		kinase activity|GO:0016301	gi|2569949|emb|Y12674.1|	94.29	70	4	0	1	70	1180	1249	4e-19	91.1	Y12674.1
AT1G61610	0.341	0.374	0.23	0.815468	0.82426	0.861545	0	protein amino acid phosphorylation|GO:0006468	endomembrane system|GO:0012505	carbohydrate binding|GO:0030246;kinase activity|GO:0016301	gi|2181189|emb|Y12531.1|	72.46	69	17	2	2	69	3215	3282	0.0004	41.1	Y12531.1
AT5G37600	0.284	0.259	-0.07	0.7631	0.820996	0.946153	0	nitrate assimilation|GO:0042128	cytosol|GO:0005829	glutamate-ammonia ligase activity|GO:0004356	gi|1934757|emb|Y12460.1|	92.86	70	5	0	1	70	239	308	3e-18	88.3	Y12460.1
AT3G16460	0.04	0.071	0.182	0.959397	0.929635	0.628566	0	response to cold|GO:0009409	cellular_component_unknown|GO:0005575	molecular_function_unknown|GO:0003674	gi|1883005|emb|Y11483.1|	80.88	68	13	0	1	68	1623	1690	2e-10	62.5	Y11483.1
AT1G52000	0.144	-0.177	0.111	0.862451	0.842204	0.874164	0		cellular_component_unknown|GO:0005575	molecular_function_unknown|GO:0003674	gi|1883007|emb|Y11482.1|	80.3	66	13	0	5	70	2027	2092	1e-09	59.7	Y11482.1
AT5G27380	1.048	0.906	1.04	0.59982	0.676292	0.409679	0	N-terminal protein myristoylation|GO:0006499;glutathione biosynthetic process|GO:0006750;response to jasmonic acid stimulus|GO:0009753	chloroplast|GO:0009507;cytosol|GO:0005829	glutathione synthase activity|GO:0004363	gi|2243117|emb|Y10984.1|	85.71	70	10	0	1	70	953	1022	5e-14	74	Y10984.1
AT5G02380	-0.112	-0.154	-0.686	0.942557	0.925757	0.280253	0	biological_process_unknown|GO:0008150	cellular_component_unknown|GO:0005575	copper ion binding|GO:0005507	gi|2243131|emb|Y10851.1|	89.13	46	4	1	20	65	326	370	4e-07	51.1	Y10851.1
AT5G28030	0.189	-0.091	-2.089	0.973382	0.990875	0.290821	0	cysteine biosynthetic process|GO:0019344		cysteine synthase activity|GO:0004124	gi|2243121|emb|Y10846.1|	70.13	77	15	2	1	69	1012	1088	0.0004	41.1	Y10846.1
AT5G38540	-0.169	0.157	-0.214	0.883588	0.907966	0.77901	0	biological_process_unknown|GO:0008150	endomembrane system|GO:0012505	molecular_function_unknown|GO:0003674	gi|1711295|emb|Y09437.1|	84.91	53	5	2	2	51	2581	2633	1e-06	49.7	Y09437.1
AT3G57330	-0.034	0.241	0.126	0.972784	0.722505	0.811875	0	calcium ion transport|GO:0006816;cation transport|GO:0006812;metabolic process|GO:0008152;proton transport|GO:0015992;transport|GO:0006810	membrane|GO:0016020	calcium-transporting ATPase activity|GO:0005388;calmodulin binding|GO:0005516	gi|1805653|emb|X99972.1|	91.43	70	6	0	1	70	3060	3129	2e-17	85.4	X99972.1
AT1G51420	-0.261	-0.23	-0.12	0.69823	0.774495	0.856313	0	sucrose biosynthetic process|GO:0005986		sucrose-phosphatase activity|GO:0050307	gi|1313929|emb|X97679.1|	89.71	68	7	0	3	70	125	192	1e-15	79.7	X97679.1
AT3G52340	0.6045	0.3075	0.002	0.549632	0.791373	0.920948	0	sucrose biosynthetic process|GO:0005986		sucrose-phosphatase activity|GO:0050307	gi|1313929|emb|X97679.1|	78.12	64	14	0	2	65	233	296	6e-08	54	X97679.1
AT1G48920	-0.208	-0.234	-0.19	0.848526	0.84322	0.816586	0	rRNA processing|GO:0006364;ribosome biogenesis and assembly|GO:0042254	nucleolus|GO:0005730	nucleic acid binding|GO:0003676	gi|1313927|emb|X97678.1|	81.03	58	11	0	13	70	1179	1236	6e-08	54	X97678.1
AT1G77240	0.045	-0.041	0.066	0.956241	0.964537	0.913745	0	metabolic process|GO:0008152		catalytic activity|GO:0003824	gi|1903033|emb|X94625.1|	75.71	70	17	0	1	70	922	991	6e-08	54	X94625.1
AT5G53820	0.391	0.113	0.446	0.721004	0.945513	0.52659	0	biological_process_unknown|GO:0008150		molecular_function_unknown|GO:0003674	gi|1064886|emb|X92955.1|	91.43	70	6	0	1	70	174	243	2e-17	85.4	X92955.1
AT5G09660	-0.472	-0.772	-1.213	0.730183	0.508098	0.118207	0	regulation of fatty acid beta-oxidation|GO:0031998	microbody|GO:0042579;peroxisome|GO:0005777	malate dehydrogenase activity|GO:0016615	gi|1050434|emb|X92512.1|	91.43	70	6	0	1	70	584	653	2e-17	85.4	X92512.1
AT2G22780	-0.19	-0.128	-0.396	0.813847	0.905045	0.369998	0	regulation of fatty acid beta-oxidation|GO:0031998	peroxisome|GO:0005777	malate dehydrogenase activity|GO:0016615	gi|1050434|emb|X92512.1|	75	68	17	0	1	68	589	656	4e-07	51.1	X92512.1
AT3G52170	0.158	0.146	0.297	0.857002	0.891893	0.537496	0	biological_process_unknown|GO:0008150		DNA binding|GO:0003677	gi|1561565|emb|X91138.1|	75	72	15	1	1	69	711	782	4e-07	51.1	X91138.1
AT5G16390	0.604	0.6315	0.7425	0.770717	0.748873	0.507367	0	fatty acid biosynthetic process|GO:0006633	chloroplast|GO:0009507	acetyl-CoA carboxylase activity|GO:0003989;biotin binding|GO:0009374	gi|1069999|emb|X90727.1|	96.97	66	2	0	1	66	547	612	4e-19	91.1	X90727.1
AT3G15020	0.26	-0.114	-0.029	0.785117	0.930236	0.976444	0	glycolysis|GO:0006096;malate metabolic process|GO:0006108;tricarboxylic acid cycle intermediate metabolic process|GO:0006100	mitochondrion|GO:0005739	malate dehydrogenase activity|GO:0016615	gi|899225|emb|X89451.1|	82.35	68	12	0	1	68	912	979	2e-11	65.4	X89451.1
AT5G20710	-0.033	-0.295	-0.024	0.971923	0.555022	0.9698	0	carbohydrate metabolic process|GO:0005975;lactose catabolic process via UDP-galactose|GO:0019515;lactose catabolic process, using glucoside 3-dehydrogenase|GO:0019513;lactose catabolic process|GO:0005990	beta-galactosidase complex|GO:0009341;endomembrane system|GO:0012505	beta-galactosidase activity|GO:0004565	gi|669058|emb|X84684.1|	83.08	65	11	0	4	68	2198	2262	6e-11	64	X84684.1
AT3G47340	0.0943333	0.523667	0.716333	0.901171	0.429038	0.214541	0	amino acid catabolic process|GO:0009063;response to light stimulus|GO:0009416;response to sucrose stimulus|GO:0009744		asparagine synthase (glutamine-hydrolyzing) activity|GO:0004066	gi|669056|emb|X84448.1|	81.97	61	10	1	11	70	1547	1607	2e-08	55.4	X84448.1
AT4G36730	0.0275	-0.1935	0.412	0.827035	0.874563	0.750398	0	regulation of transcription, DNA-dependent|GO:0006355	cytoplasm|GO:0005737	sequence-specific DNA binding|GO:0043565;transcription factor activity|GO:0003700	gi|633151|emb|X83921.1|	87.14	70	9	0	1	70	327	396	8e-15	76.8	X83921.1
AT4G01120	-0.188	-0.098	0.411	0.684692	0.884278	0.123818	0	response to blue light|GO:0009637	cytoplasm|GO:0005737;nucleus|GO:0005634	DNA binding|GO:0003677;sequence-specific DNA binding|GO:0043565;transcription factor activity|GO:0003700	gi|633153|emb|X83920.1|	76.06	71	14	2	2	70	1119	1188	1e-06	49.7	X83920.1
AT3G21370	0.029	0.301	0.315	0.983592	0.689544	0.484186	0	carbohydrate metabolic process|GO:0005975	endomembrane system|GO:0012505	hydrolase activity, hydrolyzing O-glycosyl compounds|GO:0004553	gi|757739|emb|X82577.1|	83.08	65	11	0	5	69	1132	1196	6e-11	64	X82577.1
AT1G12010	0.014	-0.154	0.273	0.994875	0.905997	0.676173	0	biological_process_unknown|GO:0008150	cellular_component_unknown|GO:0005575	1-aminocyclopropane-1-carboxylate oxidase activity|GO:0009815	gi|559406|emb|X81629.1|	82.86	70	11	1	2	70	994	1063	2e-11	65.4	X81629.1
AT5G16620	0.177	-0.115	-0.187	0.799394	0.902105	0.69234	0	chloroplast organization and biogenesis|GO:0009658;protein import into chloroplast stroma|GO:0045037	Tic complex|GO:0031897;chloroplast inner membrane|GO:0009706;chloroplast thylakoid membrane|GO:0009535;chloroplast|GO:0009507	heme binding|GO:0020037	gi|483612|emb|X79091.1|	95.65	69	3	0	2	70	976	1044	1e-19	92.5	X79091.1
AT5G26000	-0.156	0.147	-0.482	0.927739	0.937933	0.560917	0	glucosinolate catabolic process|GO:0019762	endomembrane system|GO:0012505	hydrolase activity, hydrolyzing O-glycosyl compounds|GO:0004553;thioglucosidase activity|GO:0019137	gi|840724|emb|X79080.1|	80.6	67	11	2	1	66	1534	1599	2e-08	55.4	X79080.1
AT1G36180	-0.057	-0.191	-0.402	0.970484	0.884278	0.495738	0	embryonic development ending in seed dormancy|GO:0009793;meristem organization|GO:0009933;response to cytokinin stimulus|GO:0009735;root development|GO:0048364;shoot development|GO:0048367		acetyl-CoA carboxylase activity|GO:0003989	gi|572605|emb|X77576.1|	76.81	69	14	1	1	69	13213	13279	2e-07	52.5	X77576.1
AT1G36160	-0.128	-0.036	0.137	0.914704	0.983601	0.879755	0	embryonic development ending in seed dormancy|GO:0009793;meristem organization|GO:0009933;response to cytokinin stimulus|GO:0009735;root development|GO:0048364;shoot development|GO:0048367		acetyl-CoA carboxylase activity|GO:0003989	gi|499055|emb|X77382.1|	81.43	70	13	0	1	70	2291	2360	2e-11	65.4	X77382.1
AT1G31812	-0.01	-0.079	-0.275	0.994985	0.941086	0.555549	0	lipid transport|GO:0006869	cytosol|GO:0005829	acyl-CoA binding|GO:0000062	gi|509264|emb|X77134.1|	82.86	70	12	0	1	70	78	147	3e-12	68.3	X77134.1
AT2G37540	0.397	-0.058	0.197	0.629912	0.967495	0.769841	0	metabolic process|GO:0008152		oxidoreductase activity|GO:0016491	gi|456719|emb|X74225.1|	94.03	67	4	0	4	70	122	188	7e-18	86.8	X74225.1
AT3G05170	0.049	-0.042	-0.085	0.952556	0.964537	0.883991	0	metabolic process|GO:0008152	cellular_component_unknown|GO:0005575	catalytic activity|GO:0003824	gi|1072328|emb|X70336.1|	88.24	68	8	0	1	68	3757	3824	8e-15	76.8	X70336.1
AT3G05050	-0.581	-0.107	0.166	0.658956	0.961903	0.909551	0	N-terminal protein myristoylation|GO:0006499;protein amino acid phosphorylation|GO:0006468		kinase activity|GO:0016301	gi|1072328|emb|X70336.1|	84.62	65	7	1	1	62	472	536	6e-11	64	X70336.1
AT1G24520	-0.3	-0.066	0.017	0.707049	0.961414	0.985716	0	pollen sperm cell differentiation|GO:0048235	anchored to membrane|GO:0031225	molecular_function_unknown|GO:0003674	gi|311937|emb|X68210.1|	80.6	67	10	1	1	67	927	990	3e-09	58.3	X68210.1
AT3G13390	-0.263	-0.038	-0.137	0.650317	0.973182	0.778517	0		endomembrane system|GO:0012505	copper ion binding|GO:0005507;oxidoreductase activity|GO:0016491	gi|17794|emb|X66608.1|	88.24	68	8	0	3	70	801	868	8e-15	76.8	X66608.1
AT3G13400	-0.494	-0.302	-0.166	0.423413	0.671358	0.762246	0		endomembrane system|GO:0012505	copper ion binding|GO:0005507;oxidoreductase activity|GO:0016491	gi|17781|emb|X66607.1|	72.86	70	19	0	1	70	631	700	3e-06	48.3	X66607.1
AT1G72290	-0.178	0.121	0.074	0.877263	0.929635	0.945061	0	biological_process_unknown|GO:0008150	endomembrane system|GO:0012505	endopeptidase inhibitor activity|GO:0004866	gi|17812|emb|X65637.1|	85.71	70	10	0	1	70	484	553	5e-14	74	X65637.1
AT3G13380	-0.093	0.034	-0.218	0.952556	0.988096	0.816586	0	protein amino acid phosphorylation|GO:0006468	endomembrane system|GO:0012505	protein binding|GO:0005515;protein kinase activity|GO:0004672	gi|17788|emb|X64257.1|	92.75	69	5	0	2	70	3373	3305	7e-18	86.8	X64257.1
AT3G02630	-0.368	-0.243	-0.207	0.617961	0.791982	0.716481	0	fatty acid biosynthetic process|GO:0006633	chloroplast|GO:0009507	acyl-[acyl-carrier-protein] desaturase activity|GO:0045300	gi|17928|emb|X60978.1|	78.43	51	11	0	18	68	1166	1216	6e-05	44	X60978.1
AT1G80560	-0.004	0.191	0.058	0.997694	0.832664	0.944676	0	leucine biosynthetic process|GO:0009098;metabolic process|GO:0008152	plastid|GO:0009536	3-isopropylmalate dehydrogenase activity|GO:0003862	gi|17826|emb|X59970.1|	93.94	33	2	0	38	70	11	43	6e-05	44	X59970.1
AT1G03880	0.323	0.298	0.601	0.761442	0.817731	0.327685	0	seed germination|GO:0009845	endomembrane system|GO:0012505	nutrient reservoir activity|GO:0045735	gi|17804|emb|X57850.1|	85.71	70	10	0	1	70	624	693	5e-14	74	X57850.1
AT5G27840	0.5865	0.282	0.1665	0.697956	0.902723	0.728056	0	protein amino acid dephosphorylation|GO:0006470	cellular_component_unknown|GO:0005575	protein phosphatase type 1 activity|GO:0000163	gi|17845|emb|X57438.1|	86.21	58	5	1	2	56	957	1014	1e-09	59.7	X57438.1
AT1G72670	0.021	0.224	0.259	0.985432	0.751294	0.501153	0	biological_process_unknown|GO:0008150	cellular_component_unknown|GO:0005575	calmodulin binding|GO:0005516	gi|17785|emb|X52874.1|	77.14	70	16	0	1	70	4767	4836	8e-09	56.8	X52874.1
AT2G45300	-0.032	0.435	0.077	0.973042	0.286454	0.897762	0	aromatic amino acid family biosynthetic process|GO:0009073;chorismate biosynthetic process|GO:0009423;glyphosate metabolic process|GO:0018920	chloroplast|GO:0009507	3-phosphoshikimate 1-carboxyvinyltransferase activity|GO:0003866	gi|17814|emb|X51475.1|	90.7	43	4	0	27	69	278	320	2e-07	52.5	X51475.1
AT1G48270	0.244	0.478	0.266	0.716226	0.33177	0.548713	0	flower development|GO:0009908;maintenance of seed dormancy|GO:0010231;mitotic cell cycle|GO:0000278;response to cytokinin stimulus|GO:0009735	membrane|GO:0016020	G-protein coupled receptor activity|GO:0004930	gi|2072989|gb|U95144.1|BNU95144	95.71	70	3	0	1	70	231	300	5e-20	94	U95144.1
AT2G34650	0.257	0.352	0.07	0.653007	0.451044	0.913234	0	auxin mediated signaling pathway|GO:0009734;auxin polar transport|GO:0009926;cotyledon development|GO:0048825;response to auxin stimulus|GO:0009733;root hair elongation|GO:0048767;root hair initiation|GO:0048766	cell surface|GO:0009986	kinase activity|GO:0016301;protein kinase activity|GO:0004672;protein serine/threonine kinase activity|GO:0004674	gi|1935917|gb|U93559.1|BRU93559	91.43	35	3	0	36	70	1488	1522	6e-05	44	U93559.1
AT4G24640	-0.063	-0.12	-1.567	0.991054	0.981491	0.295588	0	biological_process_unknown|GO:0008150	endomembrane system|GO:0012505	pectinesterase inhibitor activity|GO:0046910	gi|1857670|gb|U86642.1|BNU86642	93.02	43	3	0	1	43	961	1003	2e-08	55.4	U86642.1
AT4G39800	-0.367	0.064	-0.331	0.562751	0.952646	0.416299	0	inositol biosynthetic process|GO:0006021;phospholipid biosynthetic process|GO:0008654	cellular_component_unknown|GO:0005575	inositol-3-phosphate synthase activity|GO:0004512	gi|1513227|gb|U66307.1|BNU66307	85.29	68	9	1	2	69	1678	1744	3e-12	68.3	U66307.1
AT1G66680	-0.069	-0.159	-0.108	0.945139	0.874213	0.88395	0	-	-	-	gi|1518112|gb|U66193.1|BNU66193	94.12	68	3	1	1	67	199	266	2e-17	85.4	U66193.1
AT1G14980	0.118	0.429	0.567	0.947586	0.776644	0.484271	0	protein folding|GO:0006457;response to heat|GO:0009408	mitochondrion|GO:0005739	chaperone binding|GO:0051087	gi|1519240|gb|U65890.1|BNU65890	92.86	70	5	0	1	70	202	271	3e-18	88.3	U65890.1
AT1G09180	-0.192	0.214	-0.089	0.765154	0.770013	0.888356	0	intracellular protein transport|GO:0006886;small GTPase mediated signal transduction|GO:0007264	endomembrane system|GO:0012505;intracellular|GO:0005622	GTP binding|GO:0005525	gi|2108346|gb|U55036.1|BCU55036	86.15	65	9	0	1	65	485	549	1e-12	69.7	U55036.1
AT1G56330	0.764	0.667	0.359	0.590875	0.655763	0.761316	0	rough ER to cis-Golgi vesicle-mediated transport|GO:0048221	cytosol|GO:0005829;endoplasmic reticulum|GO:0005783;peripheral to membrane of membrane fraction|GO:0000300	GTP binding|GO:0005525	gi|2108346|gb|U55036.1|BCU55036	93.65	63	4	0	3	65	489	551	4e-16	81.1	U55036.1
AT4G02080	0.484	0.758	-0.328	0.793476	0.671161	0.835637	0	intracellular protein transport|GO:0006886;small GTPase mediated signal transduction|GO:0007264	endomembrane system|GO:0012505;intracellular|GO:0005622	GTP binding|GO:0005525	gi|2108344|gb|U55035.1|BCU55035	88.46	52	5	1	19	70	57	107	8e-09	56.8	U55035.1
AT3G62560	-0.077	0.109	-0.463	0.966258	0.953338	0.548713	0	intracellular protein transport|GO:0006886;small GTPase mediated signal transduction|GO:0007264	endomembrane system|GO:0012505;intracellular|GO:0005622	GTP binding|GO:0005525	gi|2108344|gb|U55035.1|BCU55035	81.63	49	9	0	22	70	65	113	8e-06	46.8	U55035.1
AT2G26850	-0.203	-0.14	-0.055	0.644265	0.79881	0.912044	0	biological_process_unknown|GO:0008150	endomembrane system|GO:0012505	molecular_function_unknown|GO:0003674	gi|1326164|gb|U55032.1|BNU55032	87.8	41	5	0	1	41	5251	5211	8e-06	46.8	U55032.1
AT5G10400	0.188	-0.402	-0.543	0.910871	0.797671	0.505258	0	chromosome organization and biogenesis (sensu Eukaryota)|GO:0007001;nucleosome assembly|GO:0006334	chloroplast|GO:0009507;nucleosome|GO:0000786;nucleus|GO:0005634	DNA binding|GO:0003677	gi|1314778|gb|U54827.1|BNU54827	85.11	47	7	0	1	47	396	442	1e-06	49.7	U54827.1
AT5G59840	0.428	0.107	0.501	0.59982	0.930741	0.31722	0	protein transport|GO:0015031;regulation of transcription, DNA-dependent|GO:0006355;small GTPase mediated signal transduction|GO:0007264	intracellular|GO:0005622	GTP binding|GO:0005525	gi|1654143|gb|U38471.1|BCU38471	100	36	0	0	4	39	664	699	6e-08	54	U38471.1
AT2G24765	-0.133	0.028	0.009	0.863912	0.982308	0.9908	0	N-terminal protein myristoylation|GO:0006499	Golgi stack|GO:0005795	protein binding|GO:0005515	gi|1654141|gb|U38470.1|BCU38470	94.29	70	4	0	1	70	136	205	4e-19	91.1	U38470.1
AT2G46270	-0.179	0.0623333	-0.0693333	0.809942	0.910953	0.6666	0	response to abscisic acid stimulus|GO:0009737	cytosol|GO:0005829	sequence-specific DNA binding|GO:0043565;transcription factor activity|GO:0003700	gi|1399006|gb|U27108.1|BNU27108	92.86	70	5	0	1	70	1161	1230	3e-18	88.3	U27108.1
AT5G13790	0.934	0.755	0.138	0.58267	0.688902	0.946153	0	regulation of transcription, DNA-dependent|GO:0006355	cytoplasm|GO:0005737;nucleus|GO:0005634	DNA binding|GO:0003677;transcription factor activity|GO:0003700	gi|1418271|gb|U22681.1|BNU22681	86.15	65	9	0	6	70	665	729	1e-12	69.7	U22681.1
AT2G38530	-0.187	-0.513	0.029	0.84543	0.426441	0.974485	0	phospholipid transfer to membrane|GO:0006649	plasma membrane|GO:0005886	lipid binding|GO:0008289	gi|732521|gb|U22174.1|BNU22174	80.3	66	13	0	3	68	172	237	1e-09	59.7	U22174.1
AT3G48750	-0.109	-0.059	0.229	0.924563	0.966507	0.712118	0	DNA endoreduplication|GO:0042023;cytokinesis|GO:0000910;embryonic development ending in seed dormancy|GO:0009793;meiosis|GO:0007126;pollen development|GO:0009555;positive regulation of cell proliferation|GO:0008284;response to cold|GO:0009409	cortical microtubule, transverse to long axis|GO:0010005;preprophase band|GO:0009574	cyclin-dependent protein kinase activity|GO:0004693;kinase activity|GO:0016301;protein binding|GO:0005515;protein kinase activity|GO:0004672	gi|1236189|gb|U18365.1|BNU18365	94.29	70	4	0	1	70	902	971	4e-19	91.1	U18365.1
AT3G25110	-0.049	0.821	1.143	0.989151	0.620589	0.256517	0	fatty acid biosynthetic process|GO:0006633		acyl carrier activity|GO:0000036;acyl-ACP thioesterase activity|GO:0010281	gi|595956|gb|U17098.1|BRU17098	85.71	70	10	0	1	70	962	1031	5e-14	74	U17098.1
AT1G78900	-0.23	-0.221	-0.234	0.735702	0.785016	0.612656	0	Golgi organization and biogenesis|GO:0007030;pollen development|GO:0009555;proton transport|GO:0015992	vacuolar membrane|GO:0005774	ATP binding|GO:0005524;hydrogen ion transporting ATP synthase activity, rotational mechanism|GO:0046933	gi|558478|gb|U15604.1|BNU15604	92.65	68	5	0	3	70	1324	1391	2e-17	85.4	U15604.1
AT2G38550	0.053	0.228	0.078	0.957281	0.771605	0.916387	0	biological_process_unknown|GO:0008150	chloroplast inner membrane|GO:0009706;mitochondrion|GO:0005739;plastid|GO:0009536	molecular_function_unknown|GO:0003674	gi|1143710|gb|U13631.1|BOU13631	81.82	66	12	0	1	66	349	414	2e-10	62.5	U13631.1
AT1G11475	0.045	0.134	0.096	0.962849	0.884425	0.883991	0	transcription|GO:0006350	cellular_component_unknown|GO:0005575	DNA-directed RNA polymerase activity|GO:0003899	gi|533689|gb|U12133.1|BNU12133	89.09	55	5	1	3	56	249	303	4e-10	61.1	U12133.1
AT1G15720	-0.451	-0.012	0.247	0.549241	0.99303	0.662685	0	regulation of transcription|GO:0045449	nucleus|GO:0005634	DNA binding|GO:0003677;transcription factor activity|GO:0003700	gi|246255|gb|S84968.1|	77.14	70	13	2	1	70	266	332	4e-07	51.1	S84968.1
AT3G20910	0.012	-0.127	0.036	0.989296	0.819816	0.94478	0	regulation of transcription, DNA-dependent|GO:0006355	CCAAT-binding factor complex|GO:0016602	transcription factor activity|GO:0003700	gi|1336839|gb|S81261.1|S81259S2	82.09	67	12	0	3	69	1579	1645	6e-11	64	S81261.1
AT1G54100	0.232	1.123	0.886	0.883588	0.184641	0.231488	0	response to abscisic acid stimulus|GO:0009737;response to desiccation|GO:0009269;response to salt stress|GO:0009651		3-chloroallyl aldehyde dehydrogenase activity|GO:0004028	gi|913940|gb|S77096.1|	89.19	37	4	0	34	70	3262	3298	6e-05	44	S77096.1
AT1G62510	-0.269	-0.696	-1.001	0.877557	0.590339	0.213305	0	lipid transport|GO:0006869	endomembrane system|GO:0012505	lipid binding|GO:0008289	gi|545028|gb|S68113.1|	83.82	68	5	1	3	70	92	153	2e-11	65.4	S68113.1
AT2G29570	0.553	0.565	0.083	0.774275	0.808963	0.967722	0	regulation of DNA replication|GO:0006275	nucleus|GO:0005634	DNA binding|GO:0003677;DNA polymerase processivity factor activity|GO:0030337	gi|408231|gb|S64617.1|	82.35	68	12	0	1	68	216	283	2e-11	65.4	S64617.1
AT3G56800	-0.023	-0.151	-0.507	0.986098	0.88709	0.243666	0	calcium-mediated signaling|GO:0019722	cellular_component_unknown|GO:0005575	calcium ion binding|GO:0005509	gi|899057|gb|M88307.1|BNACALM	87.14	70	7	2	1	70	615	682	4e-13	71.1	M88307.1
AT5G37780	0.169	-0.014	-0.595	0.914704	0.99303	0.40094	0	detection of calcium ion|GO:0005513;response to mechanical stimulus|GO:0009612	cellular_component_unknown|GO:0005575	calcium ion binding|GO:0005509	gi|899057|gb|M88307.1|BNACALM	86.05	43	6	0	28	70	43	85	8e-06	46.8	M88307.1
AT5G18180	0.028	0.244	-0.11	0.986098	0.81278	0.897762	0	rRNA processing|GO:0006364	chloroplast thylakoid membrane|GO:0009535	RNA binding|GO:0003723	gi|349405|gb|M64633.1|BNANAPINC	86.15	65	9	0	6	70	4269	4333	1e-12	69.7	M64633.1
AT5G63880	0.443	0.038	-0.014	0.422142	0.973182	0.984215	0	regulation of transcription|GO:0045449	intracellular|GO:0005622	nucleic acid binding|GO:0003676;transcription factor activity|GO:0003700;zinc ion binding|GO:0008270	gi|167141|gb|M60466.1|BNAHDHQ	92.86	70	5	0	1	70	1216	1147	3e-18	88.3	M60466.1
AT5G63890	0.11	-0.041	0.072	0.920473	0.979319	0.940304	0	response to UV|GO:0009411		histidinol dehydrogenase activity|GO:0004399	gi|167141|gb|M60466.1|BNAHDHQ	91.3	69	6	0	1	69	1192	1260	5e-17	84	M60466.1
AT2G16600	0.018	-0.097	-0.453	0.996607	0.976176	0.738265	0	protein folding|GO:0006457;signal transduction|GO:0007165	cytosol|GO:0005829	peptidyl-prolyl cis-trans isomerase activity|GO:0003755	gi|167137|gb|M55018.1|BNACYP	85.11	47	7	0	24	70	1	47	1e-06	49.7	M55018.1
AT3G13470	-0.33	-0.322	-0.243	0.583833	0.575427	0.56053	0	cellular protein metabolic process|GO:0044267;protein folding|GO:0006457	mitochondrion|GO:0005739	ATP binding|GO:0005524;protein binding|GO:0005515;unfolded protein binding|GO:0051082	gi|167116|gb|M35600.1|BNA60CPNB	77.63	76	11	1	1	70	156	231	1e-09	59.7	M35600.1
AT1G55490	-0.133	-0.35	-0.431	0.920474	0.765726	0.489202	0	cell death|GO:0008219;chaperone cofactor-dependent protein folding|GO:0051085;protein folding|GO:0006457;systemic acquired resistance|GO:0009627	chloroplast|GO:0009507	ATP binding|GO:0005524;protein binding|GO:0005515;unfolded protein binding|GO:0051082	gi|167116|gb|M35600.1|BNA60CPNB	85.96	57	5	2	3	59	1825	1878	2e-08	55.4	M35600.1
AT3G11730	0.132	0.264	0.162	0.868901	0.722882	0.758362	0	protein transport|GO:0015031;small GTPase mediated signal transduction|GO:0007264	endomembrane system|GO:0012505	GTP binding|GO:0005525	gi|1448940|gb|L48181.1|BNAYPTRP	94.29	70	4	0	1	70	431	500	4e-19	91.1	L48181.1
AT1G02130	0.003	0.097	0.022	0.998314	0.909049	0.972389	0	ER to Golgi vesicle-mediated transport|GO:0006888	endomembrane system|GO:0012505;intracellular|GO:0005622	GTP binding|GO:0005525	gi|1448940|gb|L48181.1|BNAYPTRP	79.66	59	12	0	11	69	451	509	2e-07	52.5	L48181.1
AT3G01700	-0.243	-0.264	-0.215	0.78205	0.794679	0.738075	0		anchored to membrane|GO:0031225	molecular_function_unknown|GO:0003674	gi|1184274|gb|L47351.1|BNAARAP	95.35	43	2	0	1	43	434	476	3e-09	58.3	L47351.1
AT2G02100	0.006	-0.367	-0.582	0.997418	0.553756	0.140189	0	defense response|GO:0006952	cellulose and pectin-containing cell wall|GO:0009505	protease inhibitor activity|GO:0030414	gi|1209257|gb|L31937.1|BRRBIF25	81.82	66	11	1	3	68	278	342	1e-09	59.7	L31937.1
AT2G02120	-0.211	-0.137	-0.315	0.700038	0.84783	0.340346	0	defense response|GO:0006952	endomembrane system|GO:0012505	protease inhibitor activity|GO:0030414	gi|1209257|gb|L31937.1|BRRBIF25	83.72	43	7	0	26	68	306	348	6e-05	44	L31937.1
AT1G44110	0.469	0.515	-0.011	0.61942	0.553756	0.991966	0	regulation of progression through cell cycle|GO:0000074	nucleus|GO:0005634	cyclin-dependent protein kinase regulator activity|GO:0016538	gi|562189|gb|L25406.1|BNACYCLJ	85.29	68	10	0	1	68	1265	1332	4e-13	71.1	L25406.1
AT1G15570	-0.082	0.015	0.139	0.927739	0.992963	0.80462	0	DNA endoreduplication|GO:0042023;regulation of progression through cell cycle|GO:0000074	nucleus|GO:0005634	cyclin-dependent protein kinase regulator activity|GO:0016538	gi|562187|gb|L25405.1|BNACYCLI	72.84	81	9	3	1	68	1622	1702	8e-06	46.8	L25405.1
AT4G37490	0.226	0.336	0.311	0.868901	0.81278	0.714403	0	regulation of cell growth|GO:0001558;regulation of progression through cell cycle|GO:0000074;response to gamma radiation|GO:0010332	nucleus|GO:0005634	cyclin-dependent protein kinase regulator activity|GO:0016538	gi|562176|gb|L25399.1|BNACYCLC	75.76	66	16	0	2	67	55	120	4e-07	51.1	L25399.1
AT1G10940	0.091	-0.155	-0.312	0.897912	0.830986	0.361994	0	response to osmotic stress|GO:0006970;response to salt stress|GO:0009651	cellular_component_unknown|GO:0005575	kinase activity|GO:0016301	gi|289373|gb|L12394.1|BNASRKINB	83.33	48	7	1	4	51	1165	1211	2e-05	45.4	L12394.1
AT4G28520	0.101333	0.0476667	-0.284	0.836546	0.892521	0.735242	0	embryonic development ending in seed dormancy|GO:0009793	protein body|GO:0042735	nutrient reservoir activity|GO:0045735	gi|167135|gb|J05233.1|BNACRUCA	88.89	72	6	1	1	70	1077	1148	1e-15	79.7	J05233.1
AT5G56580	-0.081	-0.233	-0.018	0.922049	0.736068	0.977942	0	protein amino acid phosphorylation|GO:0006468		MAP kinase kinase activity|GO:0004708;kinase activity|GO:0016301	gi|323435844|gb|HQ848661.1|	77.27	66	15	0	3	68	801	866	6e-08	54	HQ848661.1
AT3G05030	-0.09	-0.126	0.159	0.90476	0.878885	0.723989	0	sodium ion transport|GO:0006814	endomembrane system|GO:0012505;integral to membrane|GO:0016021	sodium ion transmembrane transporter activity|GO:0015081;sodium:hydrogen antiporter activity|GO:0015385	gi|324331757|gb|HQ848295.1|	86.96	46	6	0	1	46	431	476	4e-07	51.1	HQ848295.1
AT4G36920	-0.026	0	-0.005	0.988649	0.999405	0.995576	0	cell differentiation|GO:0030154;flower development|GO:0009908;meristem maintenance|GO:0010073;regulation of transcription, DNA-dependent|GO:0006355;seed development|GO:0048316;sexual reproduction|GO:0019953;specification of floral organ identity|GO:0010093	nucleus|GO:0005634	transcription factor activity|GO:0003700	gi|315318955|gb|HQ637468.1|	82.86	70	12	0	1	70	823	892	3e-12	68.3	HQ637468.1
AT3G55930	0.122	0.224	0.429	0.903044	0.82426	0.371336	0	biological_process_unknown|GO:0008150	cellular_component_unknown|GO:0005575	molecular_function_unknown|GO:0003674	gi|311788751|gb|HQ457164.1|	80.85	47	8	1	4	49	63	109	0.0004	41.1	HQ457164.1
AT4G31250	-0.102	0.022	-0.043	0.889131	0.987805	0.948309	0	protein amino acid phosphorylation|GO:0006468;transmembrane receptor protein tyrosine kinase signaling pathway|GO:0007169	endomembrane system|GO:0012505	ATP binding|GO:0005524;kinase activity|GO:0016301;protein serine/threonine kinase activity|GO:0004674	gi|311788720|gb|HQ457133.1|	88.1	42	5	0	1	42	87	46	3e-06	48.3	HQ457133.1
AT1G29720	0.266	0.018	-0.304	0.721837	0.992069	0.527116	0	protein amino acid phosphorylation|GO:0006468	cellular_component_unknown|GO:0005575	kinase activity|GO:0016301	gi|311788702|gb|HQ457115.1|	94.12	68	4	0	3	70	24	91	3e-18	88.3	HQ457115.1
AT3G19850	0.079	-0.246	-0.455	0.927739	0.730471	0.210433	0	response to light stimulus|GO:0009416	endomembrane system|GO:0012505	signal transducer activity|GO:0004871	gi|311788693|gb|HQ457106.1|	82.26	62	11	0	8	69	947	886	1e-09	59.7	HQ457106.1
AT1G25290	-0.025	0.026	0.243	0.984586	0.98588	0.581693	0	biological_process_unknown|GO:0008150		molecular_function_unknown|GO:0003674	gi|311788668|gb|HQ457081.1|	79.41	68	11	2	6	70	128	195	6e-08	54	HQ457081.1
AT4G18880	0.332	0.036	-0.104	0.700038	0.983527	0.913745	0	regulation of transcription, DNA-dependent|GO:0006355	nucleus|GO:0005634	DNA binding|GO:0003677;transcription factor activity|GO:0003700	gi|323462248|gb|HQ435241.1|	88.24	68	8	0	2	69	1255	1322	8e-15	76.8	HQ435241.1
AT2G26150	0.034	0.218	-0.18	0.979448	0.806462	0.746166	0	response to heat|GO:0009408;response to high light intensity|GO:0009644;response to hydrogen peroxide|GO:0042542	nucleus|GO:0005634	DNA binding|GO:0003677;transcription factor activity|GO:0003700	gi|323462246|gb|HQ435240.1|	87.14	70	9	0	1	70	773	842	8e-15	76.8	HQ435240.1
AT5G54070	-0.169	0.034	0.127	0.765154	0.973182	0.774605	0	regulation of transcription, DNA-dependent|GO:0006355	nucleus|GO:0005634	DNA binding|GO:0003677;transcription factor activity|GO:0003700	gi|323462246|gb|HQ435240.1|	73.33	60	16	0	1	60	231	290	0.0002	42.5	HQ435240.1
AT4G36430	-0.055	-0.16	0.093	0.942945	0.817565	0.865143	0	response to other organism|GO:0051707	endomembrane system|GO:0012505	peroxidase activity|GO:0004601	gi|311692749|gb|HQ338092.1|	92.86	70	5	0	1	70	195	264	3e-18	88.3	HQ338092.1
AT4G01970	-0.257	-0.102	-0.162	0.590875	0.885124	0.643983	0	biological_process_unknown|GO:0008150		galactinol-raffinose galactosyltransferase activity|GO:0047268;hydrolase activity, hydrolyzing O-glycosyl compounds|GO:0004553	gi|311976578|gb|HQ285880.1|	91.43	70	6	0	1	70	2318	2387	2e-17	85.4	HQ285880.1
AT5G51100	0.336	0.033	0.005	0.815468	0.991683	0.996421	0	response to UV|GO:0009411	chloroplast|GO:0009507	iron superoxide dismutase activity|GO:0008382	gi|312837925|gb|HQ258932.1|	90	70	7	0	1	70	58	127	1e-16	82.5	HQ258932.1
AT2G28190	-0.137	0.198	-0.131	0.906001	0.875618	0.888356	0	removal of superoxide radicals|GO:0019430;response to copper ion|GO:0046688;response to iron ion|GO:0010039;response to light stimulus|GO:0009416;response to oxidative stress|GO:0006979;response to stress|GO:0006950	chloroplast|GO:0009507	copper, zinc superoxide dismutase activity|GO:0004785	gi|312837921|gb|HQ258930.1|	92.42	66	5	0	3	68	323	388	1e-16	82.5	HQ258930.1
AT5G50700	0.504	-0.024	0.253	0.8648	0.994198	0.928851	0	metabolic process|GO:0008152	endomembrane system|GO:0012505	oxidoreductase activity|GO:0016491	gi|321173855|gb|HQ162139.1|	90	70	7	0	1	70	1628	1697	1e-16	82.5	HQ162139.1
AT2G43790	-0.018	-0.28	-0.44	0.991054	0.709257	0.270511	0	defense response to bacterium|GO:0042742;induced systemic resistance, jasmonic acid mediated signaling pathway|GO:0009864;phosphorylation|GO:0016310;response to cold|GO:0009409;response to ethylene stimulus|GO:0009723;response to osmotic stress|GO:0006970;response to oxidative stress|GO:0006979;response to reactive oxygen species|GO:0000302;response to salt stress|GO:0009651;response to stress|GO…	cellular_component_unknown|GO:0005575	MAP kinase activity|GO:0004707;kinase activity|GO:0016301	gi|306476240|gb|HQ156228.1|	94.29	70	4	0	1	70	860	929	4e-19	91.1	HQ156228.1
AT3G59790	-0.134	-0.202	-0.068	0.87463	0.814364	0.931651	0	signal transduction|GO:0007165		MAP kinase activity|GO:0004707;kinase activity|GO:0016301	gi|306476240|gb|HQ156228.1|	81.54	65	12	0	6	70	844	908	4e-10	61.1	HQ156228.1
AT1G12480	0.541	-0.301	0.276	0.674775	0.871988	0.81142	0	biological_process_unknown|GO:0008150	integral to membrane|GO:0016021	transporter activity|GO:0005215	gi|312142047|gb|HM636929.1|	88.57	70	8	0	1	70	1549	1618	1e-15	79.7	HM636929.1
AT1G70290	-0.059	-0.105	0.176	0.957281	0.927593	0.783074	0	metabolic process|GO:0008152;trehalose biosynthetic process|GO:0005992		alpha,alpha-trehalose-phosphate synthase (UDP-forming) activity|GO:0003825;transferase activity, transferring glycosyl groups|GO:0016757;trehalose-phosphatase activity|GO:0004805	gi|313756302|gb|HM596083.1|	78.46	65	14	0	6	70	319	383	2e-08	55.4	HM596083.1
AT3G48170	-0.271	-0.081	-0.175	0.628229	0.925276	0.664973	0	glycine betaine biosynthetic process from choline|GO:0019285;metabolic process|GO:0008152		3-chloroallyl aldehyde dehydrogenase activity|GO:0004028	gi|313756300|gb|HM596081.1|	92.86	70	5	0	1	70	100	169	3e-18	88.3	HM596081.1
AT2G46400	0.324	0.016	-0.356	0.807958	0.99303	0.690331	0	regulation of transcription, DNA-dependent|GO:0006355	nucleolus|GO:0005730	transcription factor activity|GO:0003700	gi|304422992|gb|HM585284.1|	80.65	62	12	0	7	68	781	842	8e-09	56.8	HM585284.1
AT1G01370	0.225	0.096	0.157	0.687329	0.90674	0.711311	0	chromosome organization and biogenesis (sensu Eukaryota)|GO:0007001;nucleosome assembly|GO:0006334	chromosome, pericentric region|GO:0000775	DNA binding|GO:0003677	gi|307751445|gb|HM582938.1|	84.06	69	11	0	2	70	243	311	1e-12	69.7	HM582938.1
AT3G61180	0.022	0.167	0.47	0.986098	0.8423	0.217273	0		chloroplast|GO:0009507	protein binding|GO:0005515;zinc ion binding|GO:0008270	gi|301133591|gb|HM579892.1|	88.64	44	5	0	1	44	821	864	4e-07	51.1	HM579892.1
AT4G06634	0.412	-0.152	-0.002	0.707502	0.927451	0.997958	0	biological_process_unknown|GO:0008150	intracellular|GO:0005622	nucleic acid binding|GO:0003676;zinc ion binding|GO:0008270	gi|301133589|gb|HM579891.1|	94.29	70	4	0	1	70	686	755	4e-19	91.1	HM579891.1
AT2G41900	0.481	0.071	-0.243	0.530393	0.955724	0.664973	0	regulation of transcription|GO:0045449		nucleic acid binding|GO:0003676;transcription factor activity|GO:0003700	gi|301133585|gb|HM579889.1|	90.91	66	6	0	3	68	1590	1655	1e-15	79.7	HM579889.1
AT3G06410	0.008	-0.14	0.07	0.994985	0.842931	0.903794	0	biological_process_unknown|GO:0008150		nucleic acid binding|GO:0003676	gi|301133583|gb|HM579888.1|	84.93	73	8	1	1	70	1213	1285	1e-13	72.5	HM579888.1
AT1G70790	-0.0786667	-0.0783333	-0.0723333	0.860754	0.848132	0.537667	0	biological_process_unknown|GO:0008150	cellular_component_unknown|GO:0005575	molecular_function_unknown|GO:0003674	gi|301133579|gb|HM579886.1|	95.45	66	3	0	1	66	493	558	3e-18	88.3	HM579886.1
AT3G47990	-0.113	-0.605	-0.436	0.924563	0.338258	0.402454	0		endomembrane system|GO:0012505	protein binding|GO:0005515;zinc ion binding|GO:0008270	gi|301133571|gb|HM579882.1|	88.41	69	8	0	2	70	805	873	3e-15	78.3	HM579882.1
AT3G46090	0.147	0.14	0.101	0.877279	0.897812	0.899225	0	regulation of transcription|GO:0045449	intracellular|GO:0005622	nucleic acid binding|GO:0003676;transcription factor activity|GO:0003700;zinc ion binding|GO:0008270	gi|301133567|gb|HM579880.1|	75.34	73	15	1	1	70	286	358	2e-07	52.5	HM579880.1
AT5G60710	-0.26	-0.316	-0.11	0.629912	0.49969	0.825717	0	N-terminal protein myristoylation|GO:0006499		protein binding|GO:0005515;ubiquitin-protein ligase activity|GO:0004842;zinc ion binding|GO:0008270	gi|301133565|gb|HM579879.1|	85.51	69	10	0	1	69	1653	1721	1e-13	72.5	HM579879.1
AT5G18760	-0.033	0.268	-0.021	0.966466	0.544361	0.9698	0		chloroplast|GO:0009507	protein binding|GO:0005515;zinc ion binding|GO:0008270	gi|301133563|gb|HM579878.1|	82.35	68	12	0	1	68	1078	1145	2e-11	65.4	HM579878.1
AT2G01540	0.223	0.413	0.128	0.682487	0.299896	0.777306	0	biological_process_unknown|GO:0008150	cellular_component_unknown|GO:0005575	molecular_function_unknown|GO:0003674	gi|301133561|gb|HM579877.1|	92.86	70	5	0	1	70	167	236	3e-18	88.3	HM579877.1
AT3G17980	-0.491	-0.208	0.075	0.574806	0.871988	0.944676	0	biological_process_unknown|GO:0008150	cellular_component_unknown|GO:0005575	molecular_function_unknown|GO:0003674	gi|301133561|gb|HM579877.1|	77.36	53	12	0	18	70	37	89	6e-05	44	HM579877.1
AT3G28920	0.471	0.404	0.219	0.629912	0.717362	0.794769	0			DNA binding|GO:0003677;transcription factor activity|GO:0003700	gi|301133559|gb|HM579876.1|	73.13	67	12	1	5	65	424	490	6e-05	44	HM579876.1
AT5G48250	0.146	-0.161	-0.199	0.8708	0.874283	0.721819	0		intracellular|GO:0005622	transcription factor activity|GO:0003700;zinc ion binding|GO:0008270	gi|301133557|gb|HM579875.1|	74.24	66	14	1	1	66	865	927	2e-05	45.4	HM579875.1
AT2G23780	0.006	-0.271	0.031	0.996392	0.676403	0.964003	0			protein binding|GO:0005515;zinc ion binding|GO:0008270	gi|301133553|gb|HM579873.1|	82.61	69	12	0	1	69	199	267	8e-12	66.8	HM579873.1
AT3G15680	-0.073	-0.102	0.091	0.961446	0.948775	0.940304	0	biological_process_unknown|GO:0008150	intracellular|GO:0005622	binding|GO:0005488	gi|301133551|gb|HM579872.1|	91.43	70	6	0	1	70	198	267	2e-17	85.4	HM579872.1
AT3G48760	0.054	0.744	0.927	0.981149	0.411924	0.16245	0	biological_process_unknown|GO:0008150	cellular_component_unknown|GO:0005575	zinc ion binding|GO:0008270	gi|301133549|gb|HM579871.1|	91.43	70	6	0	1	70	979	1048	2e-17	85.4	HM579871.1
AT1G68520	0.453	-0.069	-0.373	0.736741	0.979306	0.710516	0	regulation of transcription|GO:0045449	intracellular|GO:0005622	transcription factor activity|GO:0003700;zinc ion binding|GO:0008270	gi|301133547|gb|HM579870.1|	84.29	70	11	0	1	70	486	555	4e-13	71.1	HM579870.1
AT1G73760	-0.643	-0.13	-0.643	0.493637	0.929864	0.271047	0		chloroplast|GO:0009507	protein binding|GO:0005515;zinc ion binding|GO:0008270	gi|301133535|gb|HM579864.1|	91.94	62	5	0	1	62	79	140	8e-15	76.8	HM579864.1
AT1G17970	-0.032	0	0.003	0.983592	0.99978	0.996421	0			protein binding|GO:0005515;zinc ion binding|GO:0008270	gi|301133535|gb|HM579864.1|	77.05	61	14	0	10	70	727	787	1e-06	49.7	HM579864.1
AT2G29980	0.063	0.308	0.011	0.983592	0.895633	0.993892	0	unsaturated fatty acid biosynthetic process|GO:0006636	endoplasmic reticulum|GO:0005783	omega-3 fatty acid desaturase activity|GO:0042389	gi|301602323|gb|HM568876.1|	97.14	70	2	0	1	70	977	1046	7e-21	96.8	HM568876.1
AT4G21710	0.365	0.313	0.33	0.499302	0.537252	0.336943	0	embryonic development ending in seed dormancy|GO:0009793;transcription|GO:0006350	DNA-directed RNA polymerase II, holoenzyme|GO:0016591	DNA binding|GO:0003677;DNA-directed RNA polymerase activity|GO:0003899	gi|304436120|gb|HM565956.1|	88.24	68	8	0	1	68	126	193	8e-15	76.8	HM565956.1
AT5G25980	-0.1985	-1.126	-0.768	0.321432	0.494167	0.333695	0	glucosinolate catabolic process|GO:0019762	endomembrane system|GO:0012505	hydrolase activity, hydrolyzing O-glycosyl compounds|GO:0004553;thioglucosidase activity|GO:0019137	gi|310781305|gb|HM563039.1|	88.57	70	8	0	1	70	1377	1446	1e-15	79.7	HM563039.1
AT1G26610	0.105	-0.05	0.189	0.898655	0.964537	0.700538	0	regulation of transcription|GO:0045449	intracellular|GO:0005622	nucleic acid binding|GO:0003676;transcription factor activity|GO:0003700;zinc ion binding|GO:0008270	gi|302035366|gb|HM560966.1|	83.61	61	10	0	1	61	868	928	4e-10	61.1	HM560966.1
AT2G32950	0.385	-0.034	0.464	0.881929	0.99303	0.787891	0	anthocyanin metabolic process|GO:0046283;photomorphogenesis|GO:0009640;positive regulation of flavonoid biosynthetic process|GO:0009963;regulation of stomatal movement|GO:0010119;response to UV-B|GO:0010224;shade avoidance|GO:0009641;skotomorphogenesis|GO:0009647	nuclear ubiquitin ligase complex|GO:0000152;nucleus|GO:0005634	protein binding|GO:0005515	gi|302633365|gb|HM440346.1|	97.14	70	2	0	1	70	1770	1839	7e-21	96.8	HM440346.1
AT3G26790	0.185	0.307	0.052	0.785117	0.612804	0.94478	0	embryonic development ending in seed dormancy|GO:0009793;negative regulation by blue light of anion channel activity|GO:0010362;positive regulation of abscisic acid biosynthetic process|GO:0010116;response to auxin stimulus|GO:0009733;somatic embryogenesis|GO:0010262	cellular_component_unknown|GO:0005575	DNA binding|GO:0003677;transcription activator activity|GO:0016563;transcription factor activity|GO:0003700	gi|308193631|gb|HM370541.1|	94.29	70	4	0	1	70	696	765	4e-19	91.1	HM370541.1
AT1G28300	0.044	0.501	0.123	0.957281	0.198871	0.810245	0	embryonic development|GO:0009790	cellular_component_unknown|GO:0005575	transcription factor activity|GO:0003700	gi|308193627|gb|HM370539.1|	79.71	69	11	1	1	69	1020	1085	3e-09	58.3	HM370539.1
AT1G69090	0.561	-0.11	-0.129	0.330444	0.905537	0.824951	0	biological_process_unknown|GO:0008150	chloroplast|GO:0009507	molecular_function_unknown|GO:0003674	gi|317411423|gb|HM367687.1|	75	64	16	0	7	70	831	894	3e-06	48.3	HM367687.1
AT1G18280	0.241	0.016	0.352	0.732758	0.992963	0.40732	0	lipid transport|GO:0006869	anchored to membrane|GO:0031225	lipid binding|GO:0008289	gi|317411421|gb|HM367686.1|	88.57	70	8	0	1	70	357	426	1e-15	79.7	HM367686.1
AT5G11920	-0.107	0.032	-0.165	0.890943	0.979955	0.736488	0	carbohydrate metabolic process|GO:0005975		hydrolase activity, hydrolyzing O-glycosyl compounds|GO:0004553;inulinase activity|GO:0051670;levanase activity|GO:0031219	gi|310894109|gb|HM246673.1|	85.71	70	10	0	1	70	522	591	5e-14	74	HM246673.1
AT1G63650	-0.158	-0.201	0.338	0.875409	0.847663	0.519643	0	epidermal cell fate specification|GO:0009957;regulation of transcription|GO:0045449	nucleus|GO:0005634	DNA binding|GO:0003677;transcription factor activity|GO:0003700	gi|300394151|gb|HM208589.1|	94.29	70	4	0	1	70	925	994	4e-19	91.1	HM208589.1
AT1G20450	-0.00333333	0.128333	0.0946667	0.735201	0.723753	0.926117	0	cold acclimation|GO:0009631;response to abscisic acid stimulus|GO:0009737;response to cold|GO:0009409;response to stress|GO:0006950;response to water deprivation|GO:0009414;response to water|GO:0009415	actin cytoskeleton|GO:0015629;cytoplasm|GO:0005737;membrane|GO:0016020;nucleus|GO:0005634	actin binding|GO:0003779	gi|300252250|gb|HM187577.1|	95.08	61	3	0	10	70	224	284	4e-16	81.1	HM187577.1
AT3G14040	-0.09	-0.126	-0.172	0.927739	0.90461	0.765355	0	carbohydrate metabolic process|GO:0005975	endomembrane system|GO:0012505	polygalacturonase activity|GO:0004650	gi|300193451|gb|HM156046.1|	74.24	66	17	0	5	70	538	603	3e-06	48.3	HM156046.1
AT5G12140	0.991	0.184	0.062	0.310458	0.906582	0.958745	0	biological_process_unknown|GO:0008150	cellular_component_unknown|GO:0005575	cysteine protease inhibitor activity|GO:0004869	gi|300432974|gb|HM149300.1|	92.86	70	5	0	1	70	187	256	3e-18	88.3	HM149300.1
AT3G12120	-0.121	-0.075	-0.338	0.885944	0.941086	0.414587	0	fatty acid biosynthetic process|GO:0006633;lipid metabolic process|GO:0006629	endoplasmic reticulum|GO:0005783	delta12-fatty acid dehydrogenase activity|GO:0016720;omega-6 fatty acid desaturase activity|GO:0045485	gi|299929219|gb|HM138373.1|	84.06	69	11	0	2	70	2397	2465	1e-12	69.7	HM138373.1
AT5G35620	-0.0495	0.1405	-0.0055	0.851485	0.922848	0.735753	0	response to virus|GO:0009615;translational initiation|GO:0006413	cytoplasm|GO:0005737;nucleus|GO:0005634	RNA 7-methylguanosine cap binding|GO:0000340;RNA binding|GO:0003723;translation initiation factor activity|GO:0003743	gi|302138299|gb|HM131211.1|	85.71	70	4	1	1	70	2496	2559	4e-13	71.1	HM131211.1
AT4G18040	0.178	0.48	0.479	0.922053	0.761527	0.59403	0	response to virus|GO:0009615;translational initiation|GO:0006413	cytoplasm|GO:0005737;nucleolus|GO:0005730;nucleus|GO:0005634	RNA binding|GO:0003723;RNA cap binding|GO:0000339;protein binding|GO:0005515;translation initiation factor activity|GO:0003743	gi|302138293|gb|HM131208.1|	93.62	47	3	0	1	47	3000	3046	4e-10	61.1	HM131208.1
AT4G18070	-0.13	-0.108	0.244	0.864321	0.905537	0.559728	0	biological_process_unknown|GO:0008150	cellular_component_unknown|GO:0005575	molecular_function_unknown|GO:0003674	gi|302138293|gb|HM131208.1|	92.86	42	3	0	29	70	190	149	6e-08	54	HM131208.1
AT4G18100	0.185	0.413	0.064	0.925044	0.817565	0.967722	0	ribosome biogenesis and assembly|GO:0042254;translation|GO:0006412	ribosome|GO:0005840	structural constituent of ribosome|GO:0003735	gi|302138290|gb|HM131206.1|	100	46	0	0	3	48	1202	1247	3e-12	68.3	HM131206.1
AT2G31570	0.087	-0.292	-0.628	0.930849	0.714294	0.123818	0	response to oxidative stress|GO:0006979	cytosol|GO:0005829	glutathione peroxidase activity|GO:0004602	gi|298112875|gb|HM130682.1|	90	70	7	0	1	70	450	519	1e-16	82.5	HM130682.1
AT5G35360	0.013	-0.162	-0.33	0.994551	0.877432	0.490185	0	fatty acid biosynthetic process|GO:0006633	chloroplast|GO:0009507	acetyl-CoA carboxylase activity|GO:0003989	gi|298364391|gb|HM116233.1|	91.3	69	6	0	1	69	2271	2339	5e-17	84	HM116233.1
AT2G47180	-0.015	-0.112	0.11	0.995197	0.959168	0.943348	0	carbohydrate biosynthetic process|GO:0016051;response to heat|GO:0009408;response to high light intensity|GO:0009644;response to hydrogen peroxide|GO:0042542	cellular_component_unknown|GO:0005575	transferase activity, transferring hexosyl groups|GO:0016758	gi|295393493|gb|HM003640.1|	88.57	70	8	0	1	70	2147	2216	1e-15	79.7	HM003640.1
AT5G61590	0.533	-0.059	0.009	0.583833	0.976062	0.992955	0	regulation of transcription, DNA-dependent|GO:0006355	nucleus|GO:0005634	DNA binding|GO:0003677;transcription factor activity|GO:0003700	gi|294991780|gb|GU991848.1|	88.57	70	8	0	1	70	507	576	1e-15	79.7	GU991848.1
AT4G34850	-0.095	-0.073	0.033	0.882723	0.925757	0.954656	0	phenylpropanoid biosynthetic process|GO:0009699	cellular_component_unknown|GO:0005575	acyltransferase activity|GO:0008415;transferase activity, transferring groups other than amino-acyl groups|GO:0016747	gi|294845750|gb|GU966529.1|	92.86	70	5	0	1	70	380	449	3e-18	88.3	GU966529.1
AT4G00040	-0.294	0.297	0.626	0.730048	0.769715	0.202921	0	phenylpropanoid biosynthetic process|GO:0009699		acyltransferase activity|GO:0008415;transferase activity, transferring groups other than amino-acyl groups|GO:0016747	gi|294845742|gb|GU966525.1|	90	70	7	0	1	70	726	795	1e-16	82.5	GU966525.1
AT1G21970	-0.075	0.182	0.655	0.957281	0.897812	0.255575	0	embryonic development ending in seed dormancy|GO:0009793;somatic embryogenesis|GO:0010262	intracellular|GO:0005622;nucleus|GO:0005634	transcription factor activity|GO:0003700	gi|295149263|gb|GU945399.1|	92.11	38	3	0	5	42	489	526	3e-06	48.3	GU945399.1
AT4G08040	0.327	-0.082	0.076	0.649833	0.941086	0.928851	0	ethylene biosynthetic process|GO:0009693	cellular_component_unknown|GO:0005575	1-aminocyclopropane-1-carboxylate synthase activity|GO:0016847	gi|294718205|gb|GU942466.1|	91.53	59	5	0	3	61	399	457	1e-13	72.5	GU942466.1
AT5G47880	0.113	0.078	0.306	0.897349	0.942514	0.502712	0	translational termination|GO:0006415	cytoplasm|GO:0005737	translation release factor activity|GO:0003747	gi|294478757|gb|GU908159.1|	91.53	59	5	0	1	59	1021	1079	1e-13	72.5	GU908159.1
AT2G47160	-0.648	-0.18	-0.561	0.271908	0.833045	0.146343	0	boron transport|GO:0046713	cytoplasm|GO:0005737;endosome|GO:0005768;plasma membrane|GO:0005886	anion exchanger activity|GO:0015380;boron transporter activity|GO:0046715	gi|294713701|gb|GU827652.1|	89.58	48	5	0	1	48	2748	2795	8e-09	56.8	GU827652.1
AT3G06450	-0.059	-0.249	-0.036	0.956241	0.770302	0.964015	0	anion transport|GO:0006820	integral to membrane|GO:0016021;membrane|GO:0016020	anion exchanger activity|GO:0015380	gi|294713697|gb|GU827650.1|	91.43	70	6	0	1	70	1211	1280	2e-17	85.4	GU827650.1
AT5G43810	-0.278	-0.043	0.024	0.657297	0.969637	0.972389	0		cytoplasm|GO:0005737	translation initiation factor activity|GO:0003743	gi|291465277|gb|GU731230.1|	91.3	69	6	0	2	70	2780	2848	5e-17	84	GU731230.1
AT3G45640	0.48	0.825	0.72	0.585835	0.172083	0.170125	0	abscisic acid mediated signaling|GO:0009738;activation of MAPK activity during osmolarity sensing|GO:0000169;response to chitin|GO:0010200;response to cold|GO:0009409;response to osmotic stress|GO:0006970;response to oxidative stress|GO:0006979;response to stress|GO:0006950;signal transduction|GO:0007165;stomatal complex development|GO:0010374;stomatal complex patterning|GO:0010375		MAP kinase activity|GO:0004707;kinase activity|GO:0016301;protein binding|GO:0005515;protein kinase activity|GO:0004672	gi|288551667|gb|GU585844.1|	97.14	70	2	0	1	70	407	476	7e-21	96.8	GU585844.1
AT1G74100	0.744	0.155	0.258	0.567883	0.940131	0.83954	0	biological_process_unknown|GO:0008150	cellular_component_unknown|GO:0005575	sulfotransferase activity|GO:0008146	gi|321117554|gb|GU584128.1|	87.14	70	9	0	1	70	257	326	8e-15	76.8	GU584128.1
AT4G31500	0.312	0.498	-0.415	0.710041	0.472013	0.420352	0	adventitious root development|GO:0048830;indole glucosinolate biosynthetic process|GO:0009759;indoleacetic acid biosynthetic process|GO:0009684;response to red light|GO:0010114;shade avoidance|GO:0009641;tryptophan biosynthetic process|GO:0000162	endoplasmic reticulum|GO:0005783;mitochondrion|GO:0005739	oxidoreductase activity, acting on paired donors, with incorporation or reduction of molecular oxygen, NADH or NADPH as one donor, and incorporation of one atom of oxygen|GO:0016709;oxygen binding|GO:0019825	gi|321120883|gb|GU584125.1|	98.57	70	1	0	1	70	1159	1228	1e-21	99.7	GU584125.1
AT1G62360	-0.034	-0.145	0.243	0.983592	0.906582	0.703713	0	cytokinin biosynthetic process|GO:0009691;regulation of meristem organization|GO:0009934;stem cell maintenance|GO:0019827	nucleus|GO:0005634	transcription factor activity|GO:0003700	gi|290796116|gb|GU480585.1|	94.29	70	4	0	1	70	875	944	4e-19	91.1	GU480585.1
AT3G47500	-0.035	-0.12	0.092	0.980912	0.917721	0.913234	0	regulation of transcription|GO:0045449		DNA binding|GO:0003677;protein binding|GO:0005515;transcription factor activity|GO:0003700	gi|290465631|gb|GU451312.1|	88.89	54	6	0	17	70	1018	1071	2e-10	62.5	GU451312.1
AT5G66020	0.247	0.465	-0.089	0.757923	0.465069	0.918692	0		cellular_component_unknown|GO:0005575	phosphoinositide 5-phosphatase activity|GO:0004439	gi|289707886|gb|GU434275.1|	91.43	70	6	0	1	70	1413	1482	2e-17	85.4	GU434275.1
AT2G26670	-0.122	-0.058	-0.106	0.849381	0.944693	0.832575	0	chloroplast-nucleus signaling pathway|GO:0010019;heme oxidation|GO:0006788;phytochromobilin biosynthetic process|GO:0010024;red, far-red light phototransduction|GO:0009585	chloroplast|GO:0009507	heme oxygenase (decyclizing) activity|GO:0004392	gi|286019465|gb|GU390397.1|	77.78	54	9	1	14	64	81	134	0.0002	42.5	GU390397.1
AT3G09480	0.867	0.741	0.695	0.320986	0.26774	0.208598	0	chromosome organization and biogenesis (sensu Eukaryota)|GO:0007001;nucleosome assembly|GO:0006334	nucleosome|GO:0000786;nucleus|GO:0005634	DNA binding|GO:0003677	gi|288901044|gb|GU386357.1|	82.98	47	6	2	16	61	3261	3306	0.0004	41.1	GU386357.1
AT1G16410	0.0626667	0.147667	-0.105333	0.887851	0.758268	0.605858	0	glucosinolate biosynthetic process|GO:0019761	endoplasmic reticulum|GO:0005783	oxidoreductase activity, acting on paired donors, with incorporation or reduction of molecular oxygen, NADH or NADPH as one donor, and incorporation of one atom of oxygen|GO:0016709	gi|288812701|gb|GU385846.1|	91.18	68	6	0	3	70	1402	1469	1e-16	82.5	GU385846.1
AT5G67030	-0.3455	-0.682	-0.701	0.750587	0.406346	0.347098	0	abscisic acid biosynthetic process|GO:0009688;response to heat|GO:0009408;response to osmotic stress|GO:0006970;response to red light|GO:0010114;response to water deprivation|GO:0009414;sugar mediated signaling|GO:0010182;xanthophyll biosynthetic process|GO:0016123	chloroplast|GO:0009507	zeaxanthin epoxidase activity|GO:0009540	gi|284927593|gb|GU361616.1|	91.43	70	6	0	1	70	1771	1840	2e-17	85.4	GU361616.1
AT3G51930	-0.211	-0.159	-0.064	0.806057	0.88709	0.945061	0		chloroplast|GO:0009507	nucleotide binding|GO:0000166	gi|284794864|gb|GU357854.1|	86.96	69	9	0	1	69	1611	1679	2e-14	75.4	GU357854.1
AT3G51940	-0.139	-0.121	0.037	0.840706	0.885124	0.956494	0	biological_process_unknown|GO:0008150		oxidoreductase activity|GO:0016491;transition metal ion binding|GO:0046914	gi|284794864|gb|GU357854.1|	82.35	68	12	0	1	68	3153	3086	2e-11	65.4	GU357854.1
AT2G16280	-0.233	-0.255	-0.364	0.736741	0.752787	0.381694	0	cuticle development|GO:0042335;very-long-chain fatty acid metabolic process|GO:0000038		acyltransferase activity|GO:0008415	gi|284443800|gb|GU325728.1|	89.36	47	4	1	3	49	1435	1480	2e-07	52.5	GU325728.1
AT3G53260	0.494	0.462	0.13	0.793476	0.836219	0.947157	0	defense response|GO:0006952;phenylpropanoid biosynthetic process|GO:0009699;response to oxidative stress|GO:0006979;response to wounding|GO:0009611	cytoplasm|GO:0005737	phenylalanine ammonia-lyase activity|GO:0045548	gi|282182892|gb|GU245694.1|	79.41	68	14	0	2	69	1999	2066	1e-09	59.7	GU245694.1
AT3G55120	0.167	-0.023	0.13	0.844078	0.988096	0.852807	0	flavonoid biosynthetic process|GO:0009813;response to UV-B|GO:0010224;response to UV|GO:0009411	endoplasmic reticulum|GO:0005783;extrinsic to endoplasmic reticulum membrane|GO:0042406;membrane of vacuole with cell cycle-independent morphology|GO:0009705;nucleus|GO:0005634	chalcone isomerase activity|GO:0045430	gi|283856055|gb|GU230157.1|	82.35	68	12	0	1	68	520	587	2e-11	65.4	GU230157.1
AT4G22920	-0.218	0.61	-0.005	0.882943	0.575427	0.996421	0	chlorophyll catabolic process|GO:0015996	chloroplast|GO:0009507	molecular_function_unknown|GO:0003674	gi|281309104|gb|GU220070.1|	86.44	59	8	0	2	60	23	81	6e-11	64	GU220070.1
AT4G09820	-0.179	0.011	-0.15	0.784463	0.99303	0.758362	0	flavonoid biosynthetic process|GO:0009813;proanthocyanidin biosynthetic process|GO:0010023	nucleus|GO:0005634	DNA binding|GO:0003677;transcription factor activity|GO:0003700	gi|311223161|gb|GU219990.1|	91.53	59	5	0	4	62	2147	2205	1e-13	72.5	GU219990.1
AT1G66380	0.101	0.203	0.315	0.902355	0.801544	0.433264	0	regulation of transcription, DNA-dependent|GO:0006355;response to jasmonic acid stimulus|GO:0009753	nucleus|GO:0005634	DNA binding|GO:0003677;transcription factor activity|GO:0003700	gi|311223159|gb|GU219989.1|	95.56	45	2	0	26	70	3742	3786	4e-10	61.1	GU219989.1
AT5G24470	-0.345	-0.291	-0.448	0.649833	0.750484	0.331064	0	circadian rhythm|GO:0007623;photomorphogenesis|GO:0009640;response to far red light|GO:0010218;response to red light|GO:0010114	cellular_component_unknown|GO:0005575	transcription regulator activity|GO:0030528;two-component response regulator activity|GO:0000156	gi|281308393|gb|GU219478.1|	85.71	70	10	0	1	70	1513	1582	5e-14	74	GU219478.1
AT2G46790	0.0573333	0.0643333	-0.166667	0.958291	0.85793	0.657886	0	circadian rhythm|GO:0007623;red or far red light signaling pathway|GO:0010017;response to temperature stimulus|GO:0009266	cellular_component_unknown|GO:0005575	protein binding|GO:0005515;transcription regulator activity|GO:0030528;two-component response regulator activity|GO:0000156	gi|281308389|gb|GU219476.1|	81.43	70	13	0	1	70	436	505	2e-11	65.4	GU219476.1
AT1G62250	-0.156	-0.008	-0.093	0.852183	0.99303	0.899673	0	regulation of transcription|GO:0045449	nucleus|GO:0005634	transcription regulator activity|GO:0030528	gi|281308387|gb|GU219475.1|	89.19	37	4	0	29	65	1972	1936	6e-05	44	GU219475.1
AT1G19790	-0.035	0.194	0.309	0.979448	0.833901	0.513261	0	biological_process_unknown|GO:0008150	cellular_component_unknown|GO:0005575	molecular_function_unknown|GO:0003674	gi|281333044|gb|GU205268.1|	77.22	79	6	3	1	70	856	931	2e-08	55.4	GU205268.1
AT5G12330	-0.0265	-0.09	-0.031	0.915974	0.885723	0.535166	0	response to auxin stimulus|GO:0009733	cellular_component_unknown|GO:0005575	protein homodimerization activity|GO:0042803	gi|281333040|gb|GU205266.1|	94.2	69	4	0	1	69	789	857	1e-18	89.7	GU205266.1
AT4G36260	-0.322	0.106	-0.293	0.678287	0.928505	0.585442	0	auxin homeostasis|GO:0010252;negative regulation of gibberellic acid mediated signaling|GO:0009938;stigma development|GO:0048480;style development|GO:0048479;vascular tissue pattern formation (sensu Tracheophyta)|GO:0010051	nucleus|GO:0005634	transcription factor activity|GO:0003700	gi|281333038|gb|GU205265.1|	90	70	4	1	1	70	965	1031	1e-15	79.7	GU205265.1
AT2G18120	-0.028	-0.189	-0.653	0.986098	0.872417	0.165896	0	biological_process_unknown|GO:0008150	cellular_component_unknown|GO:0005575	molecular_function_unknown|GO:0003674	gi|281333036|gb|GU205264.1|	88.57	35	4	0	36	70	1043	1077	0.0004	41.1	GU205264.1
AT3G51060	-0.083	0.07	0.162	0.924563	0.941086	0.745082	0	auxin homeostasis|GO:0010252;negative regulation of gibberellic acid mediated signaling|GO:0009938;stigma development|GO:0048480;style development|GO:0048479;vascular tissue pattern formation (sensu Tracheophyta)|GO:0010051	nucleus|GO:0005634	protein binding|GO:0005515;protein heterodimerization activity|GO:0046982;transcription factor activity|GO:0003700	gi|281333034|gb|GU205263.1|	94.92	59	3	0	12	70	1072	1130	3e-15	78.3	GU205263.1
AT5G66350	0.176	-0.142	-0.077	0.917944	0.940214	0.957036	0	gibberellic acid mediated signaling|GO:0009740;response to gibberellin stimulus|GO:0009739	nucleus|GO:0005634	protein binding|GO:0005515;protein heterodimerization activity|GO:0046982;transcription factor activity|GO:0003700	gi|281333032|gb|GU205262.1|	78.57	70	15	0	1	70	742	811	1e-09	59.7	GU205262.1
AT3G47550	0.037	-0.044	0.079	0.957281	0.956934	0.873358	0			protein binding|GO:0005515;zinc ion binding|GO:0008270	gi|281398306|gb|GU204975.1|	78.46	65	14	0	6	70	140	204	2e-08	55.4	GU204975.1
AT3G47560	0.1	0.08	0.4	0.92658	0.945868	0.391737	0	protein amino acid phosphorylation|GO:0006468	endomembrane system|GO:0012505	kinase activity|GO:0016301	gi|281398306|gb|GU204975.1|	83.33	60	1	3	17	70	861	805	4e-07	51.1	GU204975.1
AT5G27150	0.101	0.009	0.384	0.940147	0.994198	0.524814	0	leaf development|GO:0048366;lithium ion transport|GO:0010351;response to salt stress|GO:0009651;sodium ion transport|GO:0006814	vacuolar membrane|GO:0005774;vacuole, cell cycle independent morphology|GO:0000325;vacuole|GO:0005773	protein binding|GO:0005515;sodium ion transmembrane transporter activity|GO:0015081;sodium:hydrogen antiporter activity|GO:0015385	gi|270567210|gb|GU192449.1|	91.43	70	6	0	1	70	1735	1804	2e-17	85.4	GU192449.1
AT3G48560	-0.479	-0.244	0.175	0.547667	0.817565	0.812087	0	branched chain family amino acid biosynthetic process|GO:0009082	chloroplast|GO:0009507	acetolactate synthase activity|GO:0003984;pyruvate decarboxylase activity|GO:0004737	gi|270567207|gb|GU192448.1|	88.57	70	8	0	1	70	1773	1842	1e-15	79.7	GU192448.1
AT2G38120	-0.243	-0.239	-0.019	0.718783	0.765726	0.978424	0	amino acid transport|GO:0006865;auxin polar transport|GO:0009926;establishment of planar polarity|GO:0001736;lateral root formation|GO:0010311;positive gravitropism|GO:0009958;response to auxin stimulus|GO:0009733;response to ethylene stimulus|GO:0009723;response to nematode|GO:0009624;root hair cell differentiation|GO:0048765	Golgi apparatus|GO:0005794;cell surface|GO:0009986;endosome|GO:0005768;membrane|GO:0016020;plasma membrane|GO:0005886	amino acid transmembrane transporter activity|GO:0015171;auxin influx transmembrane transporter activity|GO:0010328;transporter activity|GO:0005215	gi|270272089|gb|GU191828.1|	79.45	73	8	2	1	70	1464	1532	3e-09	58.3	GU191828.1
AT3G57870	-0.167	-0.079	-0.282	0.807958	0.930741	0.477006	0	embryonic development ending in seed dormancy|GO:0009793;ubiquitin-dependent protein catabolic process|GO:0006511		ubiquitin-protein ligase activity|GO:0004842	gi|310896468|gb|GU189590.1|	92.86	70	5	0	1	70	145	214	3e-18	88.3	GU189590.1
AT4G24400	-0.116	-0.25	-0.332	0.868901	0.678253	0.333432	0	protein amino acid phosphorylation|GO:0006468		kinase activity|GO:0016301;protein kinase activity|GO:0004672	gi|310896459|gb|GU189585.1|	87.14	70	9	0	1	70	61	130	8e-15	76.8	GU189585.1
AT1G16510	0.254	0.222	0.15	0.736741	0.814613	0.824951	0	response to auxin stimulus|GO:0009733		molecular_function_unknown|GO:0003674	gi|310896453|gb|GU189582.1|	94.44	36	2	0	1	36	322	357	3e-06	48.3	GU189582.1
AT3G26618	-0.02	-0.087	-0.139	0.986098	0.920368	0.758362	0	translational termination|GO:0006415	cytoplasm|GO:0005737	translation release factor activity|GO:0003747	gi|270303613|gb|GU183404.1|	85.51	69	10	0	1	69	1027	1095	1e-13	72.5	GU183404.1
AT3G05090	0.64	0.507	0.09	0.655229	0.769927	0.957036	0	biological_process_unknown|GO:0008150	cellular_component_unknown|GO:0005575	nucleotide binding|GO:0000166	gi|262233414|gb|GU111248.1|	94.29	70	4	0	1	70	1746	1815	4e-19	91.1	GU111248.1
AT3G05080	-0.009	0.191	-0.277	0.994985	0.830986	0.546656	0	biological_process_unknown|GO:0008150	cellular_component_unknown|GO:0005575	molecular_function_unknown|GO:0003674	gi|262233414|gb|GU111248.1|	94.12	34	1	1	4	37	2462	2430	0.0002	42.5	GU111248.1
AT1G61566	0.258	-0.09	0.072	0.780256	0.946739	0.94478	0	cell-cell signaling|GO:0007267	apoplast|GO:0048046	signal transducer activity|GO:0004871	gi|262093029|gb|GU086228.1|	74.24	66	13	1	5	66	185	250	2e-05	45.4	GU086228.1
AT3G25770	0.022	0.167	0.191	0.984586	0.817822	0.634612	0	jasmonic acid biosynthetic process|GO:0009695	chloroplast thylakoid membrane|GO:0009535	allene-oxide cyclase activity|GO:0046423	gi|270155515|gb|GU085239.1|	85.94	64	9	0	4	67	85	148	3e-12	68.3	GU085239.1
AT2G06050	0.386	0.613	0.562	0.531434	0.138754	0.120345	0	jasmonic acid biosynthetic process|GO:0009695;response to ozone|GO:0010193;response to wounding|GO:0009611		12-oxophytodienoate reductase activity|GO:0016629	gi|270155512|gb|GU085236.1|	80.88	68	10	1	1	68	262	326	1e-09	59.7	GU085236.1
AT3G57650	0.122	0.002	-0.06	0.881929	0.997678	0.939687	0	metabolic process|GO:0008152	endoplasmic reticulum|GO:0005783	1-acylglycerol-3-phosphate O-acyltransferase activity|GO:0003841	gi|289472610|gb|GU045435.1|	93.33	45	2	1	1	45	1443	1486	2e-08	55.4	GU045435.1
AT3G09390	-0.264	-1.343	-1.602	0.929592	0.430356	0.200698	0	cellular copper ion homeostasis|GO:0006878	cellular_component_unknown|GO:0005575	copper ion binding|GO:0005507	gi|261343271|gb|GQ996588.1|	88.57	70	8	0	1	70	130	199	1e-15	79.7	GQ996588.1
AT4G14880	-0.142	-0.127	-0.207	0.887238	0.918189	0.747756	0	cysteine biosynthetic process from serine|GO:0006535	cytosol|GO:0005829	cysteine synthase activity|GO:0004124	gi|261343269|gb|GQ996587.1|	90.16	61	6	0	1	61	934	994	1e-13	72.5	GQ996587.1
AT3G17790	-0.22	0.28	-0.208	0.746712	0.705253	0.668785	0	cellular phosphate ion homeostasis|GO:0030643;response to hydrogen peroxide|GO:0042542	cell surface|GO:0009986	acid phosphatase activity|GO:0003993;phosphoric monoester hydrolase activity|GO:0016791;protein serine/threonine phosphatase activity|GO:0004722	gi|295854830|gb|GQ906449.1|	85.71	70	10	0	1	70	794	863	5e-14	74	GQ906449.1
AT3G12145	0.185	0.365	0.048	0.914704	0.820482	0.972389	0	biological_process_unknown|GO:0008150	cellular_component_unknown|GO:0005575	enzyme inhibitor activity|GO:0004857;transcription factor binding|GO:0008134	gi|260505502|gb|GQ902048.1|	76.81	69	16	0	2	70	316	384	2e-08	55.4	GQ902048.1
AT2G12905	-0.277	-0.818	-0.642	0.742166	0.13179	0.180334	0	biological_process_unknown|GO:0008150		molecular_function_unknown|GO:0003674	gi|262400725|gb|GQ861354.1|	94.12	68	4	0	1	68	43342	43275	3e-18	88.3	GQ861354.1
AT4G34460	-0.368	-0.425	-0.412	0.566207	0.422466	0.300003	0	defense response to fungus|GO:0050832;fruit development|GO:0010154;jasmonic acid mediated signaling pathway|GO:0009867;organ morphogenesis|GO:0009887;oxygen and reactive oxygen species metabolic process|GO:0006800;unfolded protein response|GO:0030968	endoplasmic reticulum|GO:0005783;heterotrimeric G-protein complex|GO:0005834	GTPase activity|GO:0003924;nucleotide binding|GO:0000166	gi|260515142|gb|GQ860949.1|	85.19	54	8	0	1	54	934	987	8e-09	56.8	GQ860949.1
AT2G26300	0.61	0.707	0.16	0.365477	0.147319	0.80697	0	G-protein coupled receptor protein signaling pathway|GO:0007186;G-protein signaling, coupled to S1P second messenger (sphingosine kinase activating)|GO:0001789;N-terminal protein myristoylation|GO:0006499;abscisic acid mediated signaling|GO:0009738;cell death|GO:0008219;gibberellic acid mediated signaling|GO:0009740;oxygen and reactive oxygen species metabolic process|GO:0006800;positive regulati…	endoplasmic reticulum membrane|GO:0005789;heterotrimeric G-protein complex|GO:0005834;plasma membrane|GO:0005886	channel regulator activity|GO:0016247;signal transducer activity|GO:0004871	gi|260515140|gb|GQ860948.1|	92.86	70	5	0	1	70	449	518	3e-18	88.3	GQ860948.1
AT5G03540	0.096	0.054	0.021	0.881255	0.944713	0.969854	0	lateral root morphogenesis|GO:0010102;root development|GO:0048364;vesicle docking during exocytosis|GO:0006904	exocyst|GO:0000145	protein binding|GO:0005515	gi|259122995|gb|GQ503256.1|	91.43	70	6	0	1	70	1384	1453	2e-17	85.4	GQ503256.1
AT1G07890	0.653	0.458	0.109	0.333681	0.455295	0.88839	0	embryonic development ending in seed dormancy|GO:0009793;response to heat|GO:0009408;response to reactive oxygen species|GO:0000302	cytosol|GO:0005829	L-ascorbate peroxidase activity|GO:0016688	gi|259122790|gb|GQ500125.1|	91.43	70	6	0	1	70	283	352	2e-17	85.4	GQ500125.1
AT1G33660	-0.678	-0.21	-0.407	0.649833	0.927451	0.726913	0	response to oxidative stress|GO:0006979	mitochondrion|GO:0005739	peroxidase activity|GO:0004601	gi|259122790|gb|GQ500125.1|	89.47	38	3	1	33	70	421	457	0.0002	42.5	GQ500125.1
AT4G35090	1.361	0.499	0.122	0.419916	0.832664	0.953568	0	hydrogen peroxide catabolic process|GO:0042744	mitochondrion|GO:0005739;peroxisome|GO:0005777	catalase activity|GO:0004096	gi|259122788|gb|GQ500124.1|	92.86	70	5	0	1	70	1265	1334	3e-18	88.3	GQ500124.1
AT4G24210	0.156	-0.162	-0.289	0.857989	0.874213	0.549778	0	positive regulation of gibberellic acid mediated signaling|GO:0009939;seed dormancy|GO:0010162;seed germination|GO:0009845	nucleus|GO:0005634	molecular_function_unknown|GO:0003674	gi|259014870|gb|GQ463720.1|	85.71	70	10	0	1	70	278	347	5e-14	74	GQ463720.1
AT3G02480	0.568	0.318	0.369	0.366923	0.655763	0.384754	0	biological_process_unknown|GO:0008150	cellular_component_unknown|GO:0005575	molecular_function_unknown|GO:0003674	gi|258548927|gb|GQ461797.1|	78.33	60	7	1	1	60	8	61	3e-06	48.3	GQ461797.1
AT3G17650	0.228	0.147	0.34	0.662928	0.829284	0.275572	0	oligopeptide transport|GO:0006857		oligopeptide transporter activity|GO:0015198	gi|257195221|gb|GQ418170.1|	86.15	65	9	0	6	70	510	574	1e-12	69.7	GQ418170.1
AT1G48370	0.178	-0.009	0.317	0.793402	0.99303	0.405442	0	oligopeptide transport|GO:0006857		oligopeptide transporter activity|GO:0015198	gi|257195219|gb|GQ418169.1|	92.86	56	4	0	15	70	503	558	4e-13	71.1	GQ418169.1
AT5G45830	0.205	-0.218	0.017	0.737374	0.765726	0.978854	0	seed dormancy|GO:0010162	cellular_component_unknown|GO:0005575	molecular_function_unknown|GO:0003674	gi|257124019|gb|GQ411194.1|	81.54	65	12	0	1	65	558	622	4e-10	61.1	GQ411194.1
AT3G01500	-0.7285	-1.3545	-1.213	0.535225	0.288179	0.195435	0	carbon utilization|GO:0015976	chloroplast thylakoid membrane|GO:0009535	carbonate dehydratase activity|GO:0004089;zinc ion binding|GO:0008270	gi|297787438|gb|GQ356780.1|	89.86	69	7	0	2	70	301	369	4e-16	81.1	GQ356780.1
AT5G09810	0.398	0.335	0.245	0.64241	0.740698	0.707155	0	cytoskeleton organization and biogenesis|GO:0007010;response to auxin stimulus|GO:0009733;response to light stimulus|GO:0009416;response to wounding|GO:0009611;root development|GO:0048364;seed germination|GO:0009845	cytoskeleton|GO:0005856;mitochondrion|GO:0005739	structural constituent of cytoskeleton|GO:0005200	gi|255684863|gb|GQ339782.1|	91.43	70	6	0	1	70	391	460	2e-17	85.4	GQ339782.1
AT3G10230	0.706	0.14	-0.306	0.632969	0.954267	0.820034	0	carotene biosynthetic process|GO:0016120	chloroplast|GO:0009507	lycopene beta cyclase activity|GO:0045436	gi|296840651|gb|GQ330291.1|	88.57	70	8	0	1	70	1057	1126	1e-15	79.7	GQ330291.1
AT5G47000	1.375	0.292	-0.297	0.419916	0.919839	0.876967	0	response to oxidative stress|GO:0006979	endomembrane system|GO:0012505	peroxidase activity|GO:0004601;xylan 1,4-beta-xylosidase activity|GO:0009044	gi|253762019|gb|GQ258783.1|	72.86	70	16	1	1	70	139	205	2e-05	45.4	GQ258783.1
AT5G05340	0.238	0.634	0.183	0.770716	0.236245	0.773041	0	response to oxidative stress|GO:0006979	endomembrane system|GO:0012505	peroxidase activity|GO:0004601	gi|253762017|gb|GQ258782.1|	88.06	67	8	0	2	68	853	919	2e-14	75.4	GQ258782.1
AT3G21770	0.034	0.067	0.061	0.968296	0.930741	0.916833	0	response to oxidative stress|GO:0006979	cellulose and pectin-containing cell wall|GO:0009505;cytoplasm|GO:0005737;nucleus|GO:0005634	peroxidase activity|GO:0004601;transferase activity, transferring glycosyl groups|GO:0016757	gi|253762015|gb|GQ258781.1|	90	70	7	0	1	70	994	1063	1e-16	82.5	GQ258781.1
AT2G37130	0.104	0.353	0.434	0.910741	0.58794	0.294115	0	defense response to fungus|GO:0050832	endomembrane system|GO:0012505	molecular_function_unknown|GO:0003674;peroxidase activity|GO:0004601	gi|253762013|gb|GQ258780.1|	88.57	70	8	0	1	70	733	802	1e-15	79.7	GQ258780.1
AT1G71695	0.029	0.139	0.26	0.989296	0.928157	0.751737	0	response to oxidative stress|GO:0006979	cellulose and pectin-containing cell wall|GO:0009505	peroxidase activity|GO:0004601	gi|253762011|gb|GQ258779.1|	92.86	70	5	0	1	70	572	641	3e-18	88.3	GQ258779.1
AT4G38130	-0.387	-0.371	-0.162	0.491295	0.429027	0.718311	0	histone acetylation|GO:0016573;histone deacetylation|GO:0016575;jasmonic acid and ethylene-dependent systemic resistance|GO:0009861;multicellular organismal development|GO:0007275;negative regulation of transcription|GO:0016481	nucleus|GO:0005634	histone deacetylase activity|GO:0004407;negative regulator of basal transcription activity|GO:0017163;protein binding|GO:0005515	gi|253720704|gb|GQ253431.1|	77.27	66	9	2	1	63	1447	1509	3e-06	48.3	GQ253431.1
AT4G13460	-0.086	0.299	-0.151	0.896536	0.498885	0.698101	0	chromatin modification|GO:0016568	chloroplast|GO:0009507;nucleus|GO:0005634	histone-lysine N-methyltransferase activity|GO:0018024;zinc ion binding|GO:0008270	gi|253720700|gb|GQ253429.1|	74.29	70	18	0	1	70	1796	1865	4e-07	51.1	GQ253429.1
AT2G33290	-0.103	-0.107	-0.194	0.904925	0.917721	0.700865	0	histone methylation|GO:0016571;regulation of gene expression, epigenetic|GO:0040029	nuclear heterochromatin|GO:0005720;nucleus|GO:0005634	histone methyltransferase activity|GO:0042054	gi|253720700|gb|GQ253429.1|	82.86	70	12	0	1	70	1745	1814	3e-12	68.3	GQ253429.1
AT2G01830	-0.36	-0.298	-0.366	0.593248	0.696545	0.392681	0	cytokinin mediated signaling|GO:0009736;embryonic root morphogenesis|GO:0010086;protein amino acid phosphorylation|GO:0006468;regulation of seed germination|GO:0010029;regulation of shoot development|GO:0048831	membrane|GO:0016020	cytokinin receptor activity|GO:0009884;phosphoprotein phosphatase activity|GO:0004721;protein histidine kinase activity|GO:0004673	gi|239859738|gb|GQ243703.1|	97.14	70	2	0	1	70	171	240	7e-21	96.8	GQ243703.1
AT5G17920	0.732	1.465	0.243	0.685103	0.242911	0.898385	0	methionine biosynthetic process|GO:0009086	cytosol|GO:0005829	5-methyltetrahydropteroyltriglutamate-homocysteine S-methyltransferase activity|GO:0003871;methionine synthase activity|GO:0008705	gi|239859736|gb|GQ243701.1|	96	50	2	0	1	50	387	436	3e-12	68.3	GQ243701.1
AT4G14210	0.0576667	0.0743333	0.147	0.645661	0.676323	0.450523	0	carotene biosynthetic process|GO:0016120;carotenoid biosynthetic process|GO:0016117	chloroplast|GO:0009507	phytoene dehydrogenase activity|GO:0016166	gi|251825148|gb|GQ200741.1|	88.57	70	8	0	1	70	825	894	1e-15	79.7	GQ200741.1
AT5G17230	0.933	0.558	-0.148	0.594029	0.808963	0.945061	0	carotenoid biosynthetic process|GO:0016117	chloroplast|GO:0009507	geranylgeranyl-diphosphate geranylgeranyltransferase activity|GO:0016767	gi|251825146|gb|GQ200740.1|	94.2	69	4	0	1	69	943	1011	1e-18	89.7	GQ200740.1
AT2G46130	-0.071	-0.19	-0.1065	0.802712	0.53808	0.69818	0	regulation of transcription, DNA-dependent|GO:0006355	nucleus|GO:0005634	transcription factor activity|GO:0003700	gi|291167160|gb|GQ168839.1|	68.29	82	14	1	1	70	583	664	0.0002	42.5	GQ168839.1
AT2G44745	-0.142	-0.002	-0.237	0.840706	0.997678	0.555285	0	regulation of transcription, DNA-dependent|GO:0006355	nucleus|GO:0005634	transcription factor activity|GO:0003700	gi|291167160|gb|GQ168839.1|	92.86	70	5	0	1	70	311	380	3e-18	88.3	GQ168839.1
AT2G36190	-0.187	-0.196	-1.054	0.926648	0.927736	0.206674	0	carbohydrate metabolic process|GO:0005975;sucrose catabolic process, using beta-fructofuranosidase|GO:0019575	endomembrane system|GO:0012505	hydrolase activity, hydrolyzing O-glycosyl compounds|GO:0004553	gi|239911777|gb|GQ146458.1|	92.86	70	5	0	1	70	695	764	3e-18	88.3	GQ146458.1
AT3G47450	0.0243333	0.0273333	0.0106667	0.689903	0.660406	0.615527	0	nitric oxide biosynthetic process|GO:0006809;response to oxidative stress|GO:0006979	mitochondrion|GO:0005739	nitric-oxide synthase activity|GO:0004517	gi|261278031|gb|GQ141267.2|	88.57	70	8	0	1	70	1276	1345	1e-15	79.7	GQ141267.2
AT4G22880	0.03	0.048	-0.196	0.986098	0.976176	0.783059	0	anthocyanin biosynthetic process|GO:0009718;proanthocyanidin biosynthetic process|GO:0010023;response to jasmonic acid stimulus|GO:0009753;response to wounding|GO:0009611;vacuole organization and biogenesis|GO:0007033	cellular_component_unknown|GO:0005575	leucoanthocyanidin dioxygenase activity|GO:0045432	gi|288551982|gb|GQ120562.1|	92.65	68	5	0	3	70	541	608	2e-17	85.4	GQ120562.1
AT4G22870	0.381	0.11	-0.175	0.700038	0.94211	0.860251	0		cellular_component_unknown|GO:0005575		gi|288551982|gb|GQ120562.1|	87.88	66	8	0	1	66	987	1052	5e-14	74	GQ120562.1
AT3G24503	0.891	0.617	-0.331	0.723313	0.851047	0.899726	0	phenylpropanoid biosynthetic process|GO:0009699		3-chloroallyl aldehyde dehydrogenase activity|GO:0004028;aldehyde dehydrogenase (NAD) activity|GO:0004029;coniferyl-aldehyde dehydrogenase activity|GO:0050269	gi|308071816|emb|FN995991.1|	90	70	7	0	1	70	1922	1991	1e-16	82.5	FN995991.1
AT3G21570	-0.016	0.188	0.191	0.986098	0.706106	0.516404	0	biological_process_unknown|GO:0008150		molecular_function_unknown|GO:0003674	gi|226533677|emb|FM872287.1|	85.71	70	10	0	1	70	16550	16481	5e-14	74	FM872287.1
AT4G15500	-1.044	-0.469	-0.388	0.103582	0.484353	0.433657	0	metabolic process|GO:0008152	cellular_component_unknown|GO:0005575	UDP-glycosyltransferase activity|GO:0008194;sinapate 1-glucosyltransferase activity|GO:0050284;transferase activity, transferring glycosyl groups|GO:0016757;transferase activity, transferring hexosyl groups|GO:0016758	gi|226533675|emb|FM872286.1|	80.88	68	13	0	3	70	2453	2520	2e-10	62.5	FM872286.1
AT3G21560	-0.26	-0.205	0.314	0.881929	0.922886	0.788309	0	metabolic process|GO:0008152	cytoplasm|GO:0005737	UDP-glycosyltransferase activity|GO:0008194;sinapate 1-glucosyltransferase activity|GO:0050284	gi|226533673|emb|FM872285.1|	78.79	66	14	0	1	66	5302	5367	8e-09	56.8	FM872285.1
AT5G23010	0.033	-0.229	-0.037	0.968606	0.671358	0.94937	0	glucosinolate biosynthetic process|GO:0019761	chloroplast|GO:0009507	2-isopropylmalate synthase activity|GO:0003852;methylthioalkylmalate synthase activity|GO:0010177	gi|238802674|emb|FM161923.1|	84.29	70	11	0	1	70	1240	1309	4e-13	71.1	FM161923.1
AT4G08150	-0.603	-0.461	-0.492	0.531434	0.641337	0.418854	0	cell fate commitment|GO:0045165;cell fate specification|GO:0001708;vascular tissue pattern formation (sensu Tracheophyta)|GO:0010051	nucleus|GO:0005634	transcription factor activity|GO:0003700	gi|239616353|gb|FJ970033.1|	95.92	49	2	0	1	49	1601	1649	8e-12	66.8	FJ970033.1
AT1G77490	-0.109	-0.303	0.053	0.897349	0.669584	0.946153	0	response to oxidative stress|GO:0006979	chloroplast thylakoid membrane|GO:0009535	L-ascorbate peroxidase activity|GO:0016688	gi|238820456|gb|FJ965556.1|	88.57	70	8	0	1	70	1009	1078	1e-15	79.7	FJ965556.1
AT1G61720	-0.101	0.174	-0.081	0.932805	0.885124	0.935543	0	negative regulation of flavonoid biosynthetic process|GO:0009964		oxidoreductase activity|GO:0016491	gi|262192714|gb|FJ938340.1|	91.18	68	6	0	3	70	1262	1329	1e-16	82.5	FJ938340.1
AT5G49960	-0.031	-0.012	0.248	0.985242	0.99303	0.69234	0	-	-	-	gi|319918038|gb|FJ913227.1|	88.57	70	8	0	1	70	3132	3201	1e-15	79.7	FJ913227.1
AT3G55360	-0.028	0.074	-0.096	0.985242	0.952575	0.909346	0	sphingolipid metabolic process|GO:0006665;wax biosynthetic process|GO:0010025	endoplasmic reticulum membrane|GO:0005789;endoplasmic reticulum|GO:0005783;fatty acid elongase complex|GO:0009923	3-oxo-5-alpha-steroid 4-dehydrogenase activity|GO:0003865;fatty acid elongase activity|GO:0009922;trans-2-enoyl-CoA reductase (NADPH) activity|GO:0019166	gi|238915412|gb|FJ899705.1|	86.76	68	9	0	3	70	416	483	5e-14	74	FJ899705.1
AT2G45190	0.169	0.295	0.622	0.819145	0.671161	0.100884	0	abaxial cell fate specification|GO:0010158;cell fate commitment|GO:0045165;fruit development|GO:0010154;meristem organization|GO:0009933;polarity specification of adaxial/abaxial axis|GO:0009944;regulation of flower development|GO:0009909	nucleus|GO:0005634	protein binding|GO:0005515;transcription factor activity|GO:0003700;transcription regulator activity|GO:0030528	gi|226934617|gb|FJ868216.1|	88.57	70	2	1	1	70	468	531	8e-15	76.8	FJ868216.1
AT1G66800	1.422	0.206	0.258	0.384398	0.938443	0.888356	0	lignin biosynthetic process|GO:0009809	cellular_component_unknown|GO:0005575	alcohol dehydrogenase activity|GO:0004022;cinnamyl-alcohol dehydrogenase activity|GO:0045551	gi|227325768|gb|FJ865476.1|	72.46	69	19	0	2	70	542	610	8e-06	46.8	FJ865476.1
AT1G09510	0.274	0.311	0.232	0.63757	0.555614	0.553185	0	lignin biosynthetic process|GO:0009809	cellular_component_unknown|GO:0005575	alcohol dehydrogenase activity|GO:0004022;cinnamyl-alcohol dehydrogenase activity|GO:0045551	gi|227325766|gb|FJ865475.1|	76.81	69	16	0	1	69	710	778	2e-08	55.4	FJ865475.1
AT1G09500	0.015	-0.056	0.2035	0.764948	0.938365	0.688394	0	lignin biosynthetic process|GO:0009809	endomembrane system|GO:0012505	alcohol dehydrogenase activity|GO:0004022;cinnamyl-alcohol dehydrogenase activity|GO:0045551	gi|227325766|gb|FJ865475.1|	88.24	68	8	0	3	70	160	227	8e-15	76.8	FJ865475.1
AT2G39450	0.366	0.122	-0.07	0.583833	0.90423	0.930227	0	cation transport|GO:0006812;cellular manganese ion homeostasis|GO:0030026;response to manganese ion|GO:0010042	Golgi apparatus|GO:0005794;membrane|GO:0016020	cation transmembrane transporter activity|GO:0008324;manganese ion transmembrane transporter activity|GO:0005384	gi|226881434|gb|FJ858918.1|	87.14	70	9	0	1	70	328	397	8e-15	76.8	FJ858918.1
AT3G51520	-0.143	-0.055	-0.117	0.812075	0.948256	0.804594	0			diacylglycerol O-acyltransferase activity|GO:0004144	gi|226897455|gb|FJ858270.1|	83.82	68	11	0	1	68	679	746	3e-12	68.3	FJ858270.1
AT4G12010	-0.31	0.122	0.161	0.645785	0.903163	0.771991	0	defense response|GO:0006952	membrane|GO:0016020	ATP binding|GO:0005524;protein binding|GO:0005515;transmembrane receptor activity|GO:0004888	gi|227438286|gb|FJ842852.1|	87.14	70	9	0	1	70	2902	2971	8e-15	76.8	FJ842852.1
AT4G36150	-0.101	-0.008	-0.439	0.903515	0.99303	0.251164	0	defense response|GO:0006952	chloroplast|GO:0009507;membrane|GO:0016020	ATP binding|GO:0005524;protein binding|GO:0005515;transmembrane receptor activity|GO:0004888	gi|227438282|gb|FJ842850.1|	82.86	70	12	0	1	70	2851	2920	3e-12	68.3	FJ842850.1
AT1G61190	0.003	0.001	-0.187	0.998751	0.998817	0.75408	0	N-terminal protein myristoylation|GO:0006499;defense response|GO:0006952	cellular_component_unknown|GO:0005575	ATP binding|GO:0005524;protein binding|GO:0005515	gi|227438280|gb|FJ842849.1|	96.55	29	1	0	3	31	1130	1158	0.0004	41.1	FJ842849.1
AT3G50960	0.083	-0.079	-0.162	0.920019	0.929635	0.728106	0		mitochondrion|GO:0005739	binding|GO:0005488	gi|227438278|gb|FJ842848.1|	88.57	70	8	0	1	70	1302	1233	1e-15	79.7	FJ842848.1
AT3G50950	-0.217	-0.21	-0.043	0.700038	0.752787	0.946153	0	defense response|GO:0006952	cellular_component_unknown|GO:0005575	ATP binding|GO:0005524;protein binding|GO:0005515	gi|227438278|gb|FJ842848.1|	88.57	70	8	0	1	70	1942	2011	1e-15	79.7	FJ842848.1
AT4G19470	0.014	0.099	-0.111	0.991096	0.901852	0.823088	0	biological_process_unknown|GO:0008150	cellular_component_unknown|GO:0005575	protein binding|GO:0005515	gi|227438274|gb|FJ842846.1|	88.57	70	8	0	1	70	3047	3116	1e-15	79.7	FJ842846.1
AT4G19480	0.136	0.142	0.037	0.802272	0.819816	0.947157	0	biological_process_unknown|GO:0008150	cellular_component_unknown|GO:0005575	molecular_function_unknown|GO:0003674	gi|227438272|gb|FJ842845.1|	81.43	70	13	0	1	70	3650	3581	2e-11	65.4	FJ842845.1
AT4G19500	0.294	0.114	-0.034	0.666514	0.912186	0.964015	0	defense response|GO:0006952	membrane|GO:0016020	ATP binding|GO:0005524;nucleoside-triphosphatase activity|GO:0017111;nucleotide binding|GO:0000166;protein binding|GO:0005515;transmembrane receptor activity|GO:0004888	gi|227438272|gb|FJ842845.1|	83.61	61	10	0	2	62	1916	1976	4e-10	61.1	FJ842845.1
AT5G18370	0.196	0.502	0.116	0.736741	0.196538	0.824951	0	defense response|GO:0006952	membrane|GO:0016020	ATP binding|GO:0005524;ATP-dependent peptidase activity|GO:0004176;nucleoside-triphosphatase activity|GO:0017111;nucleotide binding|GO:0000166;protein binding|GO:0005515;serine-type endopeptidase activity|GO:0004252;transmembrane receptor activity|GO:0004888	gi|227438266|gb|FJ842842.1|	78.85	52	11	0	4	55	3101	3152	2e-05	45.4	FJ842842.1
AT5G46490	0.449	0.073	0.013	0.492597	0.944889	0.988014	0	defense response|GO:0006952	membrane|GO:0016020	ATP binding|GO:0005524;nucleoside-triphosphatase activity|GO:0017111;nucleotide binding|GO:0000166;protein binding|GO:0005515;transmembrane receptor activity|GO:0004888	gi|227438254|gb|FJ842836.1|	87.3	63	8	0	7	69	855	917	1e-12	69.7	FJ842836.1
AT1G27170	-0.237	-0.171	-0.274	0.728992	0.84322	0.540373	0	defense response|GO:0006952	membrane|GO:0016020	ATP binding|GO:0005524;protein binding|GO:0005515;transmembrane receptor activity|GO:0004888	gi|227438250|gb|FJ842834.1|	77.78	63	14	0	3	65	270	332	2e-07	52.5	FJ842834.1
AT3G18680	-0.452	-0.523	-0.633	0.570495	0.422466	0.184575	0	-	-	-	gi|227438246|gb|FJ842832.1|	87.5	48	6	0	1	48	54	7	6e-08	54	FJ842832.1
AT5G17680	0.264	-0.194	-0.386	0.78263	0.877432	0.505201	0	defense response|GO:0006952	membrane|GO:0016020	ATP binding|GO:0005524;protein binding|GO:0005515;transmembrane receptor activity|GO:0004888	gi|227438238|gb|FJ842828.1|	75	56	14	0	1	56	3264	3319	0.0002	42.5	FJ842828.1
AT5G04720	-0.452	-0.17	-0.487	0.442932	0.836446	0.189208	0	defense response|GO:0006952		ATP binding|GO:0005524;nucleoside-triphosphatase activity|GO:0017111;nucleotide binding|GO:0000166;protein binding|GO:0005515	gi|227438232|gb|FJ842825.1|	73.91	69	18	0	1	69	2442	2510	1e-06	49.7	FJ842825.1
AT5G18360	0.022	0.031	-0.099	0.984449	0.977855	0.862677	0	defense response|GO:0006952	chloroplast|GO:0009507;membrane|GO:0016020	ATP binding|GO:0005524;nucleoside-triphosphatase activity|GO:0017111;nucleotide binding|GO:0000166;protein binding|GO:0005515;transmembrane receptor activity|GO:0004888	gi|227438220|gb|FJ842819.1|	91.43	70	6	0	1	70	2453	2522	2e-17	85.4	FJ842819.1
AT1G12220	-0.568	-0.325	-0.503	0.444102	0.722882	0.293048	0	N-terminal protein myristoylation|GO:0006499;defense response to bacterium, incompatible interaction|GO:0009816;defense response|GO:0006952;hypersensitive response|GO:0009626	intracellular|GO:0005622	nucleotide binding|GO:0000166	gi|227438206|gb|FJ842812.1|	88.64	44	5	0	1	44	2490	2533	4e-07	51.1	FJ842812.1
AT1G58602	-0.03	-0.036	0.084	0.979448	0.976062	0.898385	0	defense response|GO:0006952		ATP binding|GO:0005524;protein binding|GO:0005515	gi|227438194|gb|FJ842806.1|	90	40	4	0	31	70	2483	2522	3e-06	48.3	FJ842806.1
AT5G46470	0.216	0.402	-0.023	0.706635	0.346035	0.97107	0	defense response|GO:0006952	membrane|GO:0016020	ATP binding|GO:0005524;nucleoside-triphosphatase activity|GO:0017111;nucleotide binding|GO:0000166;protein binding|GO:0005515;transmembrane receptor activity|GO:0004888	gi|227438190|gb|FJ842804.1|	71.43	70	20	0	1	70	3202	3271	2e-05	45.4	FJ842804.1
AT1G58848	0.37	0.157	0.021	0.413744	0.797671	0.969592	0	defense response|GO:0006952		ATP binding|GO:0005524;protein binding|GO:0005515	gi|227438186|gb|FJ842802.1|	76.81	69	16	0	2	70	2539	2607	2e-08	55.4	FJ842802.1
AT3G51560	-0.028	-0.041	0.208	0.985946	0.979007	0.727102	0	defense response|GO:0006952	membrane|GO:0016020	ATP binding|GO:0005524;protein binding|GO:0005515;transmembrane receptor activity|GO:0004888	gi|227438182|gb|FJ842800.1|	88.57	70	8	0	1	70	3019	3088	1e-15	79.7	FJ842800.1
AT3G51570	-0.13	0.223	0.045	0.8449	0.728027	0.945813	0	defense response|GO:0006952	membrane|GO:0016020	ATP binding|GO:0005524;protein binding|GO:0005515;transmembrane receptor activity|GO:0004888	gi|227438180|gb|FJ842799.1|	88.57	70	8	0	1	70	3034	3103	1e-15	79.7	FJ842799.1
AT1G72890	0.559	0.541	0.569	0.413744	0.323268	0.185486	0	defense response|GO:0006952	membrane|GO:0016020	ATP binding|GO:0005524;transmembrane receptor activity|GO:0004888	gi|227438172|gb|FJ842795.1|	79.71	69	14	0	1	69	462	530	4e-10	61.1	FJ842795.1
AT5G66910	0.02	0.089	0.319	0.98897	0.932854	0.490143	0	defense response|GO:0006952	endomembrane system|GO:0012505	ATP binding|GO:0005524;protein binding|GO:0005515	gi|227438166|gb|FJ842792.1|	81.16	69	13	0	1	69	1815	1883	6e-11	64	FJ842792.1
AT5G66900	0	-0.227	-0.571	0.999274	0.784591	0.148066	0	defense response|GO:0006952		ATP binding|GO:0005524;protein binding|GO:0005515	gi|227438166|gb|FJ842792.1|	93.1	58	4	0	10	67	761	818	5e-14	74	FJ842792.1
AT4G11170	-0.081	-0.215	-0.243	0.887829	0.641337	0.388739	0	defense response|GO:0006952	mitochondrion|GO:0005739	ATP binding|GO:0005524;nucleoside-triphosphatase activity|GO:0017111;nucleotide binding|GO:0000166;protein binding|GO:0005515;transmembrane receptor activity|GO:0004888	gi|227438140|gb|FJ842779.1|	78.18	55	12	0	11	65	2098	2152	8e-06	46.8	FJ842779.1
AT1G12290	-0.03	-0.134	-0.388	0.985432	0.913765	0.44802	0	N-terminal protein myristoylation|GO:0006499;defense response|GO:0006952		ATP binding|GO:0005524;protein binding|GO:0005515	gi|227438136|gb|FJ842777.1|	87.5	64	8	0	3	66	2090	2153	4e-13	71.1	FJ842777.1
AT1G12210	0.016	0.134	-0.102	0.993807	0.909049	0.903794	0	N-terminal protein myristoylation|GO:0006499;defense response|GO:0006952;response to bacterium|GO:0009617	cellular_component_unknown|GO:0005575	ATP binding|GO:0005524;protein binding|GO:0005515	gi|227438134|gb|FJ842776.1|	73.97	73	13	2	1	67	1977	2049	8e-06	46.8	FJ842776.1
AT1G17600	-0.136	0.267	-0.11	0.910871	0.817565	0.913745	0	defense response|GO:0006952	membrane|GO:0016020	ATP binding|GO:0005524;protein binding|GO:0005515;transmembrane receptor activity|GO:0004888	gi|227438128|gb|FJ842773.1|	83.08	65	11	0	4	68	1973	2037	6e-11	64	FJ842773.1
AT4G16930	0.052	0.133	0.037	0.936302	0.820996	0.946153	0	defense response|GO:0006952	membrane|GO:0016020	transmembrane receptor activity|GO:0004888	gi|227438126|gb|FJ842772.1|	72.73	88	6	1	1	70	588	675	8e-09	56.8	FJ842772.1
AT4G16890	-0.027	-0.006	-0.108	0.982868	0.994803	0.871019	0	defense response to bacterium, incompatible interaction|GO:0009816;defense response|GO:0006952;systemic acquired resistance, salicylic acid mediated signaling pathway|GO:0009862	membrane|GO:0016020	nucleotide binding|GO:0000166	gi|227438126|gb|FJ842772.1|	78.08	73	13	1	1	70	83	155	3e-09	58.3	FJ842772.1
AT4G16860	-0.08	-0.084	0.11	0.88513	0.896543	0.75489	0	defense response to fungus, incompatible interaction|GO:0009817;defense response|GO:0006952	membrane|GO:0016020	LRR domain binding|GO:0030275	gi|227438126|gb|FJ842772.1|	71.43	70	20	0	1	70	2224	2293	2e-05	45.4	FJ842772.1
AT5G51630	2.732	0.403	0.561	0.313305	0.927736	0.841625	0	defense response|GO:0006952	endomembrane system|GO:0012505;membrane|GO:0016020	ATP binding|GO:0005524;nucleoside-triphosphatase activity|GO:0017111;nucleotide binding|GO:0000166;protein binding|GO:0005515;transmembrane receptor activity|GO:0004888	gi|227438126|gb|FJ842772.1|	75.76	66	14	2	3	67	2967	3031	2e-05	45.4	FJ842772.1
AT4G16950	-0.15	-0.172	-0.183	0.808176	0.808963	0.64652	0	defense response to fungus, incompatible interaction|GO:0009817;defense response|GO:0006952	membrane|GO:0016020	nucleotide binding|GO:0000166	gi|227438126|gb|FJ842772.1|	82.61	46	8	0	1	46	3085	3130	2e-05	45.4	FJ842772.1
AT1G63350	-0.144	-0.096	-0.031	0.853391	0.922886	0.965866	0	N-terminal protein myristoylation|GO:0006499;defense response|GO:0006952	cellular_component_unknown|GO:0005575	ATP binding|GO:0005524;protein binding|GO:0005515	gi|227438122|gb|FJ842770.1|	90.16	61	6	0	9	69	2073	2133	1e-13	72.5	FJ842770.1
AT1G12280	0.405	0.035	-0.203	0.552332	0.98141	0.707289	0	N-terminal protein myristoylation|GO:0006499;defense response|GO:0006952	endomembrane system|GO:0012505	ATP binding|GO:0005524;protein binding|GO:0005515	gi|227438120|gb|FJ842769.1|	83.33	42	7	0	23	64	2161	2202	0.0002	42.5	FJ842769.1
AT5G17950	0.12	0.365	0.543	0.899309	0.615519	0.218179	0	MCM23.2, MCM23_2	NM_121800	-	gi|227438116|gb|FJ842767.1|	80.85	47	9	0	3	49	1344	1390	6e-05	44	FJ842767.1
AT5G17970	-0.208	-0.07	-0.084	0.794417	0.953326	0.918838	0	defense response|GO:0006952	membrane|GO:0016020	ATP binding|GO:0005524;nucleoside-triphosphatase activity|GO:0017111;nucleotide binding|GO:0000166;protein binding|GO:0005515;transmembrane receptor activity|GO:0004888	gi|227438112|gb|FJ842765.1|	90.48	63	6	0	1	63	2223	2285	2e-14	75.4	FJ842765.1
AT2G40610	0.01	-0.08	-0.403	0.996049	0.95818	0.48872	0	cellulose and pectin-containing cell wall loosening|GO:0009828;cellulose and pectin-containing cell wall modification during multidimensional cell growth|GO:0009831;syncytium formation|GO:0006949;unidimensional cell growth|GO:0009826	endomembrane system|GO:0012505;extracellular region|GO:0005576	molecular_function_unknown|GO:0003674	gi|269999984|gb|FJ841886.1|	72.46	69	19	0	1	69	829	897	8e-06	46.8	FJ841886.1
AT1G62980	-0.035	-0.41	0.119	0.971921	0.358778	0.825044	0	cellulose and pectin-containing cell wall loosening|GO:0009828;cellulose and pectin-containing cell wall modification during multidimensional cell growth|GO:0009831;unidimensional cell growth|GO:0009826	endomembrane system|GO:0012505;extracellular region|GO:0005576	molecular_function_unknown|GO:0003674	gi|269999984|gb|FJ841886.1|	75	68	15	2	1	67	380	446	2e-05	45.4	FJ841886.1
AT5G56320	-0.296	-0.115	-0.072	0.606265	0.895633	0.912044	0	cellulose and pectin-containing cell wall loosening|GO:0009828;cellulose and pectin-containing cell wall modification during multidimensional cell growth|GO:0009831;unidimensional cell growth|GO:0009826	endomembrane system|GO:0012505;extracellular region|GO:0005576	molecular_function_unknown|GO:0003674	gi|269999984|gb|FJ841886.1|	70.59	68	20	0	2	69	721	788	0.0002	42.5	FJ841886.1
AT5G62180	-0.166	0.427	0.302	0.812386	0.364213	0.440484	0	biological_process_unknown|GO:0008150	cellular_component_unknown|GO:0005575	carboxylesterase activity|GO:0004091	gi|226346105|gb|FJ812383.1|	85.71	70	10	0	1	70	185	254	5e-14	74	FJ812383.1
AT5G06960	0.333	0.041	0.197	0.539967	0.967166	0.61979	0	defense response, incompatible interaction|GO:0009814;salicylic acid mediated signaling pathway|GO:0009863	nucleus|GO:0005634	DNA binding|GO:0003677;protein binding|GO:0005515;transcription factor activity|GO:0003700	gi|264913755|gb|FJ788947.1|	91.18	68	6	0	1	68	495	562	1e-16	82.5	FJ788947.1
AT5G47220	-0.449	0.188	0.002	0.666479	0.902624	0.997357	0	ethylene mediated signaling pathway|GO:0009873;induced systemic resistance, jasmonic acid mediated signaling pathway|GO:0009864;positive regulation of transcription|GO:0045941;regulation of transcription, DNA-dependent|GO:0006355	nucleus|GO:0005634	DNA binding|GO:0003677;transcription activator activity|GO:0016563;transcription factor activity|GO:0003700	gi|264913545|gb|FJ788942.1|	75.76	66	13	1	1	66	700	762	3e-06	48.3	FJ788942.1
AT3G25780	-0.038	0.416	-0.658	0.992571	0.851047	0.56053	0	jasmonic acid biosynthetic process|GO:0009695	plasma membrane|GO:0005886	allene-oxide cyclase activity|GO:0046423	gi|264913440|gb|FJ788939.1|	84.29	70	8	1	1	70	274	340	3e-12	68.3	FJ788939.1
AT3G25760	-0.189	0.15	0.127	0.715579	0.817565	0.758362	0	jasmonic acid biosynthetic process|GO:0009695;response to desiccation|GO:0009269	chloroplast thylakoid membrane|GO:0009535	allene-oxide cyclase activity|GO:0046423	gi|264913440|gb|FJ788939.1|	75	68	14	1	1	68	217	281	3e-06	48.3	FJ788939.1
AT2G38040	0.0825	-0.118	-0.2455	0.92958	0.867702	0.61821	0	fatty acid biosynthetic process|GO:0006633	acetyl-CoA carboxylase complex|GO:0009317	acetyl-CoA carboxylase activity|GO:0003989	gi|224814587|gb|FJ719766.1|	87.5	40	5	0	1	40	4024	4063	2e-05	45.4	FJ719766.1
AT4G21380	0.199	0.17	0.234	0.674247	0.769489	0.431215	0	protein amino acid phosphorylation|GO:0006468	endomembrane system|GO:0012505	kinase activity|GO:0016301;transmembrane receptor protein serine/threonine kinase activity|GO:0004675	gi|224495023|gb|FJ670488.1|	82.54	63	11	0	4	66	877	939	4e-10	61.1	FJ670488.1
AT4G21366	0.959	0.413	0.172	0.556201	0.859485	0.932179	0	protein amino acid phosphorylation|GO:0006468	cellular_component_unknown|GO:0005575	ATP binding|GO:0005524;protein kinase activity|GO:0004672;protein-tyrosine kinase activity|GO:0004713	gi|224494977|gb|FJ670465.1|	91.67	48	4	0	2	49	634	681	1e-09	59.7	FJ670465.1
AT2G44810	0.137	0.196	0.461	0.863057	0.81278	0.226599	0	anther dehiscence|GO:0009901;jasmonic acid biosynthetic process|GO:0009695;lipid metabolic process|GO:0006629;pollen maturation|GO:0010152	chloroplast|GO:0009507;cytoplasm|GO:0005737	phospholipase A1 activity|GO:0008970;triacylglycerol lipase activity|GO:0004806	gi|223954303|gb|FJ648777.1|	85.71	70	10	0	1	70	188	257	5e-14	74	FJ648777.1
AT2G07698	0.097	-0.074	-0.467	0.957281	0.975599	0.578983	0	response to oxidative stress|GO:0006979	mitochondrion|GO:0005739	ATP binding|GO:0005524;hydrogen ion transporting ATP synthase activity, rotational mechanism|GO:0046933;hydrogen ion transporting ATPase activity, rotational mechanism|GO:0046961;hydrolase activity, acting on acid anhydrides, catalyzing transmembrane movement of substances|GO:0016820	gi|223950945|gb|FJ626737.1|	100	70	0	0	1	70	3183	3252	1e-22	102	FJ626737.1
AT5G10450	0.081	-0.023	-0.038	0.945139	0.991082	0.967722	0	phosphorylation|GO:0016310	cytoplasm|GO:0005737;cytosol|GO:0005829;nucleus|GO:0005634;plasma membrane|GO:0005886	protein binding|GO:0005515;protein phosphorylated amino acid binding|GO:0045309	gi|224981582|gb|FJ610252.1|	78.87	71	11	2	1	70	843	910	2e-08	55.4	FJ610252.1
AT5G38480	0.087	0.3	0.359	0.952556	0.81278	0.597819	0		cellular_component_unknown|GO:0005575	protein binding|GO:0005515;protein phosphorylated amino acid binding|GO:0045309	gi|224981578|gb|FJ610250.1|	79.45	73	11	2	1	69	762	834	3e-09	58.3	FJ610250.1
AT2G42590	0.133	0.012	0.046	0.896028	0.99303	0.958745	0		chloroplast stroma|GO:0009570;cytoplasm|GO:0005737;nucleus|GO:0005634	calcium ion binding|GO:0005509;protein binding|GO:0005515;protein phosphorylated amino acid binding|GO:0045309	gi|224981574|gb|FJ610248.1|	86	50	7	0	1	50	882	931	6e-08	54	FJ610248.1
AT1G22300	-0.391	-0.124	-0.134	0.590875	0.912186	0.85621	0		chloroplast stroma|GO:0009570;cytoplasm|GO:0005737;plasma membrane|GO:0005886	protein binding|GO:0005515;protein phosphorylated amino acid binding|GO:0045309	gi|224981570|gb|FJ610246.1|	76.12	67	13	1	1	67	751	814	1e-06	49.7	FJ610246.1
AT5G01600	0.029	0.925	0.634	0.989921	0.196701	0.319011	0	cellular iron ion homeostasis|GO:0006879;iron ion transport|GO:0006826;response to bacterium|GO:0009617;response to cold|GO:0009409;response to hydrogen peroxide|GO:0042542;response to iron ion|GO:0010039	chloroplast|GO:0009507	ferric iron binding|GO:0008199;iron ion binding|GO:0005506	gi|222160691|gb|FJ607248.1|	91.43	70	6	0	1	70	333	402	2e-17	85.4	FJ607248.1
AT3G11050	0.302	-0.179	0.489	0.724694	0.884278	0.340329	0	cellular iron ion homeostasis|GO:0006879;iron ion transport|GO:0006826;response to abscisic acid stimulus|GO:0009737	chloroplast|GO:0009507	ferric iron binding|GO:0008199	gi|222160691|gb|FJ607248.1|	75.86	58	14	0	7	64	254	311	2e-05	45.4	FJ607248.1
AT5G57030	0.066	-0.178	-0.433	0.942755	0.830986	0.256517	0	carotene biosynthetic process|GO:0016120;carotenoid biosynthetic process|GO:0016117;photosynthesis, light harvesting|GO:0009765;xanthophyll biosynthetic process|GO:0016123	chloroplast|GO:0009507	lycopene epsilon cyclase activity|GO:0045435	gi|222840527|gb|FJ606829.1|	90	70	7	0	1	70	1433	1502	1e-16	82.5	FJ606829.1
AT1G74080	-0.179	0.682	-0.104	0.826996	0.149614	0.888356	0	regulation of transcription|GO:0045449	nucleus|GO:0005634	DNA binding|GO:0003677;transcription factor activity|GO:0003700	gi|238625820|gb|FJ584300.1|	73.77	61	16	0	10	70	1181	1241	6e-05	44	FJ584300.1
AT5G60890	0.347	0.848	0.463	0.798915	0.36339	0.5828	0	indole glucosinolate biosynthetic process|GO:0009759;response to abscisic acid stimulus|GO:0009737;response to gibberellin stimulus|GO:0009739;response to jasmonic acid stimulus|GO:0009753;response to salicylic acid stimulus|GO:0009751;response to salt stress|GO:0009651;tryptophan biosynthetic process|GO:0000162	nucleus|GO:0005634	DNA binding|GO:0003677;kinase activity|GO:0016301;transcription activator activity|GO:0016563;transcription factor activity|GO:0003700	gi|238625808|gb|FJ584294.1|	81.69	71	8	2	1	70	847	913	4e-10	61.1	FJ584294.1
AT5G61420	0.344	-0.12	0.095	0.840706	0.961452	0.953688	0	regulation of glucosinolate biosynthetic process|GO:0010439;regulation of transcription, DNA-dependent|GO:0006355;regulation of transcription|GO:0045449;response to abscisic acid stimulus|GO:0009737;response to auxin stimulus|GO:0009733;response to gibberellin stimulus|GO:0009739;response to jasmonic acid stimulus|GO:0009753;response to salicylic acid stimulus|GO:0009751	nucleus|GO:0005634	DNA binding|GO:0003677;transcription factor activity|GO:0003700	gi|238625794|gb|FJ584287.1|	83.1	71	11	1	1	70	86	156	8e-12	66.8	FJ584287.1
AT1G07640	-0.229	-0.097	-0.299	0.774233	0.930741	0.555285	0	glucosinolate biosynthetic process|GO:0019761;regulation of transcription|GO:0045449;response to insect|GO:0009625;response to jasmonic acid stimulus|GO:0009753;response to wounding|GO:0009611	nucleus|GO:0005634	DNA binding|GO:0003677;transcription factor activity|GO:0003700	gi|238625788|gb|FJ584284.1|	82.86	70	12	0	1	70	1109	1178	3e-12	68.3	FJ584284.1
AT5G65210	0.248	0.501	-0.146	0.704596	0.288937	0.794614	0	defense response to bacterium|GO:0042742	nucleus|GO:0005634	DNA binding|GO:0003677;calmodulin binding|GO:0005516;transcription factor activity|GO:0003700	gi|255742417|gb|FJ532057.1|	90	70	7	0	1	70	1021	1090	1e-16	82.5	FJ532057.1
AT1G68640	-0.582	-0.456	-0.468	0.421574	0.505521	0.329951	0	regulation of transcription, DNA-dependent|GO:0006355	nucleus|GO:0005634	DNA binding|GO:0003677;transcription factor activity|GO:0003700	gi|255742417|gb|FJ532057.1|	91.89	37	3	0	34	70	259	295	8e-06	46.8	FJ532057.1
AT3G57130	-0.255	-0.027	-0.206	0.613708	0.97915	0.544788	0	floral organ abscission|GO:0010227;flower morphogenesis|GO:0048439;meristem determinacy|GO:0010022;proximal/distal pattern formation|GO:0009954		protein binding|GO:0005515	gi|255742415|gb|FJ532056.1|	87.14	70	9	0	1	70	634	703	8e-15	76.8	FJ532056.1
AT5G45450	0.159	0.227	0.209	0.782627	0.700006	0.562032	0	biological_process_unknown|GO:0008150	endomembrane system|GO:0012505	molecular_function_unknown|GO:0003674	gi|220902718|gb|FJ529189.1|	88.24	51	6	0	20	70	1122	1172	3e-09	58.3	FJ529189.1
AT5G41000	0.825	0.618	0.551	0.662928	0.79307	0.700538	0	oligopeptide transport|GO:0006857		oligopeptide transporter activity|GO:0015198	gi|298571729|gb|FJ529187.2|	76.67	60	14	0	3	62	78	137	3e-06	48.3	FJ529187.2
AT1G65350	0.63	0.757	0.791	0.59982	0.449036	0.280253	0	protein modification process|GO:0006464;ubiquitin-dependent protein catabolic process|GO:0006511	intracellular|GO:0005622	protein binding|GO:0005515	gi|241740195|gb|FJ529185.1|	82.19	73	10	1	1	70	839	911	8e-12	66.8	FJ529185.1
AT4G02890	0.189	0.37	0.06	0.886131	0.770302	0.959236	0	protein modification process|GO:0006464;ubiquitin-dependent protein catabolic process|GO:0006511		protein binding|GO:0005515	gi|241740195|gb|FJ529185.1|	90	70	7	0	1	70	972	1041	1e-16	82.5	FJ529185.1
AT1G55060	0.007	0.849	0.072	0.997858	0.288595	0.954656	0	protein modification process|GO:0006464;ubiquitin-dependent protein catabolic process|GO:0006511	intracellular|GO:0005622	protein binding|GO:0005515	gi|241740195|gb|FJ529185.1|	86.44	59	8	0	8	66	684	742	6e-11	64	FJ529185.1
AT4G05050	0.205	0.655	0.508	0.863057	0.376574	0.39696	0	protein modification process|GO:0006464;ubiquitin-dependent protein catabolic process|GO:0006511	intracellular|GO:0005622	protein binding|GO:0005515	gi|241740195|gb|FJ529185.1|	93.75	32	2	0	1	32	1136	1167	0.0002	42.5	FJ529185.1
AT5G37640	0.402	0.81	0.641	0.605146	0.116219	0.161084	0	protein modification process|GO:0006464;ubiquitin-dependent protein catabolic process|GO:0006511	intracellular|GO:0005622	protein binding|GO:0005515	gi|241740188|gb|FJ529184.1|	79.71	69	11	1	1	69	590	655	3e-09	58.3	FJ529184.1
AT5G60390	0.2	0.557	0.152	0.897912	0.670907	0.913264	0	translational elongation|GO:0006414	cytoplasm|GO:0005737;mitochondrion|GO:0005739;nucleus|GO:0005634	calmodulin binding|GO:0005516;translation elongation factor activity|GO:0003746	gi|241740171|gb|FJ529181.1|	97.73	44	1	0	1	44	1353	1396	2e-10	62.5	FJ529181.1
AT4G18780	-0.033	-0.054	-0.18	0.969705	0.944889	0.612656	0	cellulose and pectin-containing secondary cell wall biogenesis|GO:0009834;cellulose biosynthetic process|GO:0030244;defense response to bacterium|GO:0042742;defense response to fungus|GO:0050832;positive regulation of abscisic acid biosynthetic process|GO:0010116;response to osmotic stress|GO:0006970;response to water deprivation|GO:0009414	plasma membrane|GO:0005886	cellulose synthase activity|GO:0016759;transferase activity, transferring glycosyl groups|GO:0016757	gi|241740157|gb|FJ529179.1|	89.71	68	7	0	3	70	2314	2381	1e-15	79.7	FJ529179.1
AT1G02730	0.146	0.108	0.795	0.911365	0.944531	0.160063	0	cellulose and pectin-containing cell wall biogenesis|GO:0009832;polysaccharide biosynthetic process|GO:0000271	chloroplast|GO:0009507;membrane|GO:0016020	cellulose synthase activity|GO:0016759	gi|241740146|gb|FJ529177.1|	71.21	66	19	0	2	67	2995	3060	0.0002	42.5	FJ529177.1
AT5G09870	0.241	0.126	0.14	0.736067	0.903163	0.825044	0	cellulose and pectin-containing cell wall biogenesis|GO:0009832	plasma membrane|GO:0005886	cellulose synthase activity|GO:0016759;transferase activity, transferring glycosyl groups|GO:0016757	gi|241740133|gb|FJ529175.1|	86.67	60	8	0	11	70	540	599	2e-11	65.4	FJ529175.1
AT4G24240	-0.295	-0.064	0.113	0.757629	0.968438	0.912508	0	regulation of transcription, DNA-dependent|GO:0006355	nucleus|GO:0005634	calmodulin binding|GO:0005516;transcription factor activity|GO:0003700	gi|237506890|gb|FJ502842.1|	92.86	70	5	0	1	70	507	576	3e-18	88.3	FJ502842.1
AT2G30550	-0.083	-0.189	0.117	0.927739	0.820996	0.856313	0	lipid metabolic process|GO:0006629	chloroplast|GO:0009507	triacylglycerol lipase activity|GO:0004806	gi|217039131|gb|FJ461591.1|	78.87	71	12	1	3	70	553	623	3e-09	58.3	FJ461591.1
AT1G06790	0.248	-0.197	-0.114	0.606388	0.725625	0.780227	0	transcription|GO:0006350		DNA-directed RNA polymerase activity|GO:0003899	gi|217039131|gb|FJ461591.1|	97.14	70	2	0	1	70	1372	1303	7e-21	96.8	FJ461591.1
AT1G06800	0.143	0.0385	0.427	0.736475	0.971194	0.237698	0	lipid metabolic process|GO:0006629	chloroplast|GO:0009507	triacylglycerol lipase activity|GO:0004806	gi|217039131|gb|FJ461591.1|	92.98	57	4	0	1	57	1247	1303	1e-13	72.5	FJ461591.1
AT4G17080	0.113	0.222	0.532	0.957281	0.919839	0.584067	0	biological_process_unknown|GO:0008150	cellular_component_unknown|GO:0005575	molecular_function_unknown|GO:0003674	gi|217315792|gb|FJ460465.1|	97.14	70	2	0	1	70	1386	1455	7e-21	96.8	FJ460465.1
AT1G62860	0.004	-0.075	-0.179	0.997694	0.944858	0.751737	0	biological_process_unknown|GO:0008150		molecular_function_unknown|GO:0003674	gi|215794292|gb|FJ455099.1|	84.06	69	11	0	2	70	1681	1749	1e-12	69.7	FJ455099.1
AT1G64970	-0.155	0.1	-0.222	0.747499	0.884278	0.455053	0	vitamin E biosynthetic process|GO:0010189	chloroplast|GO:0009507	tocopherol O-methyltransferase activity|GO:0050342	gi|213958372|gb|FJ435093.1|	94.29	70	4	0	1	70	1704	1773	4e-19	91.1	FJ435093.1
AT4G23810	-0.136	-0.025	-0.03	0.897066	0.98924	0.973794	0	regulation of defense response|GO:0031347;regulation of transcription, DNA-dependent|GO:0006355	nucleus|GO:0005634	transcription factor activity|GO:0003700	gi|229558115|gb|FJ384111.1|	76.56	64	12	1	10	70	691	754	3e-06	48.3	FJ384111.1
AT4G04450	-0.173	-0.078	-0.028	0.783188	0.929635	0.965635	0	regulation of transcription, DNA-dependent|GO:0006355	nucleus|GO:0005634	transcription factor activity|GO:0003700	gi|229558113|gb|FJ384110.1|	83.56	73	9	1	1	70	1465	1537	1e-12	69.7	FJ384110.1
AT4G22070	-0.473	0.359	-0.302	0.46473	0.575427	0.503012	0	regulation of transcription, DNA-dependent|GO:0006355	nucleus|GO:0005634	transcription factor activity|GO:0003700	gi|229558113|gb|FJ384110.1|	84.78	46	4	1	14	56	1384	1429	2e-05	45.4	FJ384110.1
AT1G80840	0.348	0.479	0.315	0.778685	0.711296	0.725715	0	defense response to bacterium|GO:0042742;defense response to fungus|GO:0050832;regulation of antiviral response by host|GO:0050691;regulation of defense response|GO:0031347;regulation of transcription, DNA-dependent|GO:0006355;response to salicylic acid stimulus|GO:0009751	nucleus|GO:0005634	transcription factor activity|GO:0003700	gi|229558111|gb|FJ384109.1|	78.57	70	12	1	1	70	679	745	8e-09	56.8	FJ384109.1
AT3G04670	0.087	0.114	-0.147	0.91722	0.897812	0.763881	0	regulation of transcription, DNA-dependent|GO:0006355	nucleus|GO:0005634	calmodulin binding|GO:0005516;transcription factor activity|GO:0003700	gi|229558109|gb|FJ384108.1|	100	33	0	0	38	70	616	648	1e-06	49.7	FJ384108.1
AT2G24570	-0.411	0.009	-0.049	0.584473	0.99303	0.95673	0	defense response to bacterium|GO:0042742;regulation of transcription, DNA-dependent|GO:0006355	nucleus|GO:0005634	calmodulin binding|GO:0005516;transcription factor activity|GO:0003700	gi|229558097|gb|FJ384102.1|	89.71	68	7	0	1	68	479	546	1e-15	79.7	FJ384102.1
AT4G31550	0.396333	0.591333	0.604333	0.634011	0.357051	0.21338	0	defense response to bacterium|GO:0042742;regulation of transcription, DNA-dependent|GO:0006355	nucleus|GO:0005634	calmodulin binding|GO:0005516;transcription factor activity|GO:0003700	gi|229558095|gb|FJ384101.1|	80.88	68	7	3	2	69	489	550	6e-08	54	FJ384101.1
AT1G65880	-0.131	-0.617	-0.72	0.929136	0.489348	0.24524	0	metabolic process|GO:0008152		catalytic activity|GO:0003824	gi|237682461|gb|FJ376075.1|	80	70	14	0	1	70	1490	1559	2e-10	62.5	FJ376075.1
AT2G30840	0.049	-0.06	-0.314	0.962849	0.959168	0.476063	0	biological_process_unknown|GO:0008150	cellular_component_unknown|GO:0005575	1-aminocyclopropane-1-carboxylate oxidase activity|GO:0009815	gi|237682459|gb|FJ376074.1|	77.36	53	9	1	17	69	225	274	0.0004	41.1	FJ376074.1
AT4G03060	-0.519	-0.249	-0.418	0.497156	0.808223	0.396378	0	glucosinolate biosynthetic process|GO:0019761	cellular_component_unknown|GO:0005575	oxidoreductase activity, acting on paired donors, with incorporation or reduction of molecular oxygen, 2-oxoglutarate as one donor, and incorporation of one atom each of oxygen into both donors|GO:0016706;oxidoreductase activity, acting on single donors with incorporation of molecular oxygen, incorporation of two atoms of oxygen|GO:0016702	gi|237682457|gb|FJ376073.1|	73.44	64	17	0	5	68	324	387	2e-05	45.4	FJ376073.1
AT1G12140	-0.093	-0.245	-0.166	0.893678	0.674177	0.687572	0	electron transport|GO:0006118		monooxygenase activity|GO:0004497	gi|237682455|gb|FJ376071.1|	77.46	71	13	1	1	68	1561	1631	2e-08	55.4	FJ376071.1
AT1G62610	-0.086	0.119	0.333	0.943542	0.927736	0.571845	0	metabolic process|GO:0008152		oxidoreductase activity|GO:0016491	gi|237682455|gb|FJ376071.1|	76.27	59	14	0	11	69	119	61	8e-06	46.8	FJ376071.1
AT1G62570	-0.018	0.108	0.211	0.988712	0.902471	0.612175	0	electron transport|GO:0006118		monooxygenase activity|GO:0004497	gi|237682453|gb|FJ376070.1|	70	70	21	0	1	70	751	820	0.0002	42.5	FJ376070.1
AT1G63370	-0.112	-0.186	0.074	0.855919	0.765726	0.888356	0	electron transport|GO:0006118		monooxygenase activity|GO:0004497	gi|237682453|gb|FJ376070.1|	77.14	70	16	0	1	70	125	194	8e-09	56.8	FJ376070.1
AT1G18590	-0.575	-0.245	-0.234	0.419916	0.79881	0.679811	0	biological_process_unknown|GO:0008150	cellular_component_unknown|GO:0005575	sulfotransferase activity|GO:0008146	gi|237682451|gb|FJ376069.1|	82.86	70	12	0	1	70	597	666	3e-12	68.3	FJ376069.1
AT1G74090	0.2	0.412	0.107	0.90591	0.801115	0.945061	0	biological_process_unknown|GO:0008150	cellular_component_unknown|GO:0005575	sulfotransferase activity|GO:0008146	gi|237682435|gb|FJ376060.1|	88.06	67	8	0	3	69	646	712	2e-14	75.4	FJ376060.1
AT2G31790	0.015	-0.135	-0.374	0.986098	0.816617	0.153808	0	metabolic process|GO:0008152	cellular_component_unknown|GO:0005575	UDP-glycosyltransferase activity|GO:0008194;transferase activity, transferring glycosyl groups|GO:0016757	gi|237682427|gb|FJ376055.1|	95.59	68	3	0	2	69	385	452	4e-19	91.1	FJ376055.1
AT2G31800	0.65	0.136	0.026	0.654077	0.954318	0.988841	0	cellulose and pectin-containing cell wall loosening|GO:0009828;unidimensional cell growth|GO:0009826	cellulose and pectin-containing cell wall|GO:0009505	molecular_function_unknown|GO:0003674	gi|237682427|gb|FJ376055.1|	80.88	68	13	0	3	70	979	912	2e-10	62.5	FJ376055.1
AT4G13770	-0.037	-0.106	-0.131	0.97676	0.922028	0.842313	0	glucosinolate biosynthetic process|GO:0019761;response to UV|GO:0009411		oxidoreductase activity, acting on paired donors, with incorporation or reduction of molecular oxygen, NADH or NADPH as one donor, and incorporation of one atom of oxygen|GO:0016709;oxygen binding|GO:0019825	gi|237682415|gb|FJ376049.1|	85.29	68	10	0	3	70	1358	1425	4e-13	71.1	FJ376049.1
AT5G35920	-0.16	-0.309	0.25	0.952556	0.906725	0.895905	0	electron transport|GO:0006118	cellular_component_unknown|GO:0005575	heme binding|GO:0020037;iron ion binding|GO:0005506;monooxygenase activity|GO:0004497	gi|237682413|gb|FJ376048.1|	76.12	67	16	0	1	67	1916	1982	2e-07	52.5	FJ376048.1
AT5G05260	-0.165	0.553	0.204	0.894466	0.518077	0.816586	0	glucosinolate biosynthetic process|GO:0019761		oxidoreductase activity, acting on paired donors, with incorporation or reduction of molecular oxygen, NADH or NADPH as one donor, and incorporation of one atom of oxygen|GO:0016709;oxygen binding|GO:0019825	gi|237682413|gb|FJ376048.1|	91.67	48	4	0	3	50	1704	1751	1e-09	59.7	FJ376048.1
AT3G49680	-0.804	-0.572	-0.569	0.389324	0.508937	0.348747	0	branched chain family amino acid metabolic process|GO:0009081;metabolic process|GO:0008152	chloroplast|GO:0009507	branched-chain-amino-acid transaminase activity|GO:0004084;catalytic activity|GO:0003824	gi|237682403|gb|FJ376043.1|	90.32	62	6	0	1	62	116	177	5e-14	74	FJ376043.1
AT1G51690	0.168333	-0.0563333	0.219333	0.847361	0.931368	0.652531	0	signal transduction|GO:0007165	protein phosphatase type 2A complex|GO:0000159	nucleotide binding|GO:0000166	gi|209917047|gb|FJ346565.1|	87.14	70	6	1	1	70	1390	1456	5e-14	74	FJ346565.1
AT5G41570	0.101	0.159	0.06	0.880633	0.81278	0.918838	0	regulation of transcription, DNA-dependent|GO:0006355	nucleus|GO:0005634	transcription factor activity|GO:0003700	gi|225381095|gb|FJ210289.1|	80.77	52	10	0	18	69	7	58	3e-06	48.3	FJ210289.1
AT3G47520	0.295	-0.105	0.061	0.736741	0.93636	0.952028	0	malate metabolic process|GO:0006108;tricarboxylic acid cycle intermediate metabolic process|GO:0006100	chloroplast|GO:0009507;mitochondrion|GO:0005739	malate dehydrogenase activity|GO:0016615	gi|208069615|gb|FJ208590.1|	86.76	68	9	0	3	70	427	494	5e-14	74	FJ208590.1
AT5G15130	-0.382	-0.063	0.059	0.765154	0.979589	0.965315	0	regulation of transcription, DNA-dependent|GO:0006355	nucleus|GO:0005634	transcription factor activity|GO:0003700	gi|204306094|gb|FJ012171.1|	96.72	61	2	0	8	68	881	941	5e-17	84	FJ012171.1
AT5G26170	1.042	0.549	0.001	0.556201	0.816681	0.999181	0	regulation of transcription, DNA-dependent|GO:0006355	nucleus|GO:0005634	transcription factor activity|GO:0003700	gi|204306092|gb|FJ012170.1|	84.29	70	11	0	1	70	52	121	4e-13	71.1	FJ012170.1
AT3G01970	-0.045	0.297	0.048	0.955147	0.516212	0.939615	0	regulation of transcription, DNA-dependent|GO:0006355	nucleus|GO:0005634	transcription factor activity|GO:0003700	gi|204306090|gb|FJ012169.1|	92.86	56	4	0	1	56	390	445	4e-13	71.1	FJ012169.1
AT2G37260	-0.125	0.073	-0.087	0.887829	0.948256	0.912269	0	regulation of transcription, DNA-dependent|GO:0006355;seed coat development|GO:0010214	nucleus|GO:0005634	transcription factor activity|GO:0003700	gi|204306088|gb|FJ012168.1|	88.57	70	8	0	1	70	419	488	1e-15	79.7	FJ012168.1
AT2G34830	-0.108	0.006	0.266	0.853409	0.99303	0.374705	0	embryonic development ending in seed dormancy|GO:0009793;regulation of transcription, DNA-dependent|GO:0006355	nucleus|GO:0005634	transcription factor activity|GO:0003700	gi|204306086|gb|FJ012167.1|	91.3	69	3	1	2	70	1164	1229	4e-16	81.1	FJ012167.1
AT2G23150	-0.053	-0.288	-0.314	0.945025	0.564068	0.340571	0	cadmium ion transport|GO:0015691;cellular metal ion homeostasis|GO:0006875;lead ion transport|GO:0015692;manganese ion transport|GO:0006828;metal ion transport|GO:0030001	cellular_component_unknown|GO:0005575;vacuolar membrane|GO:0005774	inorganic anion transmembrane transporter activity|GO:0015103;manganese ion transmembrane transporter activity|GO:0005384;metal ion transmembrane transporter activity|GO:0046873	gi|298571727|gb|EU980601.2|	80	65	13	0	5	69	1029	1093	3e-09	58.3	EU980601.2
AT5G67330	1.802	0.594	0.854	0.310458	0.810001	0.499255	0	cadmium ion transport|GO:0015691;cellular iron ion homeostasis|GO:0006879;cellular metal ion homeostasis|GO:0006875;lead ion transport|GO:0015692;manganese ion transport|GO:0006828;metal ion transport|GO:0030001;response to nematode|GO:0009624	cellular_component_unknown|GO:0005575;vacuolar membrane|GO:0005774	inorganic anion transmembrane transporter activity|GO:0015103;manganese ion transmembrane transporter activity|GO:0005384;metal ion transmembrane transporter activity|GO:0046873	gi|197941012|gb|EU980600.1|	82.09	67	9	1	1	67	1294	1357	4e-10	61.1	EU980600.1
AT5G28650	-0.081	-0.57	-0.475	0.940147	0.290772	0.286071	0	regulation of transcription, DNA-dependent|GO:0006355	nucleus|GO:0005634	calmodulin binding|GO:0005516;transcription factor activity|GO:0003700	gi|206574998|gb|EU912416.1|	88.41	69	8	0	1	69	420	488	3e-15	78.3	EU912416.1
AT3G58710	0.068	-0.069	0.278	0.943682	0.949634	0.528206	0	regulation of transcription, DNA-dependent|GO:0006355	nucleus|GO:0005634	transcription factor activity|GO:0003700	gi|206574992|gb|EU912413.1|	85.71	63	9	0	7	69	509	571	8e-12	66.8	EU912413.1
AT1G29280	-0.334	-0.129	-0.062	0.577797	0.884918	0.932179	0	regulation of transcription, DNA-dependent|GO:0006355	nucleus|GO:0005634	transcription factor activity|GO:0003700	gi|206574989|gb|EU912411.1|	88.57	70	8	0	1	70	778	847	1e-15	79.7	EU912411.1
AT1G62300	-0.04	0.073	0.364	0.964221	0.932343	0.29329	0	regulation of transcription, DNA-dependent|GO:0006355	nucleus|GO:0005634	transcription factor activity|GO:0003700	gi|206574986|gb|EU912410.1|	88.57	70	8	0	1	70	1423	1492	1e-15	79.7	EU912410.1
AT1G13960	0.025	-0.104667	-0.0326667	0.73332	0.835385	0.713444	0	regulation of transcription, DNA-dependent|GO:0006355	chloroplast|GO:0009507;nucleus|GO:0005634	DNA binding|GO:0003677;transcription factor activity|GO:0003700	gi|206574975|gb|EU912405.1|	84.81	79	3	1	1	70	1308	1386	3e-15	78.3	EU912405.1
AT4G30935	0.127	0.037	0.468	0.935975	0.988096	0.519746	0	regulation of transcription, DNA-dependent|GO:0006355	nucleus|GO:0005634	transcription factor activity|GO:0003700	gi|206574967|gb|EU912402.1|	88.57	70	8	0	1	70	1159	1228	1e-15	79.7	EU912402.1
AT4G23550	-0.825	-0.638	-0.657	0.412243	0.490784	0.312228	0	regulation of transcription, DNA-dependent|GO:0006355	nucleus|GO:0005634	transcription factor activity|GO:0003700	gi|206574962|gb|EU912400.1|	85.29	68	10	0	1	68	159	226	4e-13	71.1	EU912400.1
AT5G07100	-0.023	-0.1855	-0.014	0.78447	0.802585	0.886099	0	regulation of transcription, DNA-dependent|GO:0006355	nucleus|GO:0005634	transcription factor activity|GO:0003700	gi|206574955|gb|EU912397.1|	87.14	70	9	0	1	70	119	188	8e-15	76.8	EU912397.1
AT4G26640	-0.306	-0.129	-0.334	0.629835	0.888128	0.391624	0	regulation of transcription, DNA-dependent|GO:0006355	nucleus|GO:0005634	transcription factor activity|GO:0003700	gi|206574947|gb|EU912393.1|	90	50	5	0	1	50	108	157	1e-09	59.7	EU912393.1
AT2G23320	-0.398	-0.332	-0.233	0.389324	0.377854	0.456213	0	regulation of transcription, DNA-dependent|GO:0006355	nucleus|GO:0005634	calmodulin binding|GO:0005516;transcription factor activity|GO:0003700	gi|206574943|gb|EU912391.1|	89.71	68	7	0	1	68	695	762	1e-15	79.7	EU912391.1
AT2G04880	0.3	0.951	0.18	0.857002	0.361017	0.901908	0	positive regulation of transcription|GO:0045941;regulation of transcription, DNA-dependent|GO:0006355;salicylic acid mediated signaling pathway|GO:0009863	nucleus|GO:0005634	transcription activator activity|GO:0016563;transcription factor activity|GO:0003700;zinc ion binding|GO:0008270	gi|206574939|gb|EU912389.1|	84.29	70	11	0	1	70	1245	1314	4e-13	71.1	EU912389.1
AT4G28640	-0.003	0.097	-0.025	0.998314	0.927593	0.974485	0	response to auxin stimulus|GO:0009733	nucleus|GO:0005634	transcription factor activity|GO:0003700	gi|196123906|gb|EU907911.1|	75	72	12	2	5	70	1336	1407	3e-06	48.3	EU907911.1
AT5G59845	-0.13	-0.469	-0.125	0.819421	0.164053	0.759775	0	response to gibberellin stimulus|GO:0009739	endomembrane system|GO:0012505	molecular_function_unknown|GO:0003674	gi|215512249|gb|EU887274.1|	89.71	68	7	0	3	70	47	114	1e-15	79.7	EU887274.1
AT4G14730	0.001	-0.421	-0.255	0.999209	0.463955	0.595142	0			glutamate binding|GO:0016595	gi|215512243|gb|EU887271.1|	78.79	66	14	0	1	66	43	108	8e-09	56.8	EU887271.1
AT3G57310	0.003	0.083	-0.207	0.998304	0.925757	0.601589	0	lipid transport|GO:0006869	endomembrane system|GO:0012505	lipid binding|GO:0008289	gi|215512241|gb|EU887270.1|	71.43	70	20	0	1	70	199	268	2e-05	45.4	EU887270.1
AT4G02300	-0.228	-0.115	0.034	0.881929	0.953326	0.978854	0	cell wall modification|GO:0042545	cellulose and pectin-containing cell wall|GO:0009505	pectinesterase activity|GO:0030599	gi|215512239|gb|EU887269.1|	76.47	68	16	0	3	70	1141	1208	6e-08	54	EU887269.1
AT5G06310	0.383	-0.075	-0.383	0.538442	0.937933	0.314039	0	telomere maintenance|GO:0000723	nuclear chromosome, telomeric region|GO:0000784	DNA binding|GO:0003677	gi|213495883|gb|EU880300.1|	80	70	14	0	1	70	1181	1250	2e-10	62.5	EU880300.1
AT2G04395	-0.048	0.045	0.274	0.957281	0.967166	0.505374	0	telomere maintenance|GO:0000723	nuclear chromosome, telomeric region|GO:0000784	DNA binding|GO:0003677	gi|213495881|gb|EU880299.1|	79.31	58	12	0	11	68	548	605	4e-07	51.1	EU880299.1
AT5G57300	0.117	0.184	0.106	0.881093	0.813962	0.863272	0		mitochondrion|GO:0005739	methyltransferase activity|GO:0008168	gi|214028393|gb|EU879952.1|	91.43	70	6	0	1	70	690	759	2e-17	85.4	EU879952.1
AT1G79840	-0.098	-0.424	0.19	0.897349	0.34356	0.659937	0	epidermal cell fate specification|GO:0009957;negative regulation of trichoblast fate|GO:0010062;regulation of transcription, DNA-dependent|GO:0006355	nucleus|GO:0005634	DNA binding|GO:0003677;transcription factor activity|GO:0003700	gi|213950362|gb|EU826523.1|	87.14	70	9	0	1	70	2851	2920	8e-15	76.8	EU826523.1
AT3G59030	0.247	0.268	0.386	0.59982	0.527234	0.165037	0	maintenance of seed dormancy|GO:0010231	membrane|GO:0016020	antiporter activity|GO:0015297;transmembrane transporter activity|GO:0022857;transporter activity|GO:0005215	gi|212641737|gb|EU818791.1|	94.2	69	4	0	1	69	692	760	1e-18	89.7	EU818791.1
AT3G27020	-0.276	-0.146	-0.219	0.572713	0.819816	0.504203	0	oligopeptide transport|GO:0006857		oligopeptide transporter activity|GO:0015198	gi|298571725|gb|EU761239.2|	91.3	69	6	0	1	69	1633	1701	5e-17	84	EU761239.2
AT5G15840	0.232	0.436	0.415	0.723886	0.376294	0.281395	0	circadian rhythm|GO:0007623;regulation of flower development|GO:0009909	nucleus|GO:0005634	transcription factor activity|GO:0003700;transcription regulator activity|GO:0030528;zinc ion binding|GO:0008270	gi|194244775|gb|EU694006.1|	81.43	70	13	0	1	70	739	808	2e-11	65.4	EU694006.1
AT5G24020	-0.176	0.125	0.037	0.815468	0.899636	0.961617	0	chloroplast fission|GO:0010020	chloroplast|GO:0009507	ATPase activity|GO:0016887;calcium-dependent ATPase activity|GO:0030899;protein binding|GO:0005515;protein homodimerization activity|GO:0042803	gi|196123665|gb|EU684589.1|	85.71	70	10	0	1	70	510	579	5e-14	74	EU684589.1
AT5G55280	0.309	0.182	0.003	0.629912	0.824675	0.996421	0	chloroplast fission|GO:0010020;plastid fission|GO:0043572	chloroplast stroma|GO:0009570	protein binding|GO:0005515;structural molecule activity|GO:0005198	gi|196123663|gb|EU684588.1|	91.18	68	6	0	1	68	442	509	1e-16	82.5	EU684588.1
AT4G26740	0.007	0.104	0.282	0.996392	0.917721	0.508602	0	embryonic development ending in seed dormancy|GO:0009793	cellular_component_unknown|GO:0005575	calcium ion binding|GO:0005509	gi|196122107|gb|EU678281.1|	91.43	70	6	0	1	70	599	668	2e-17	85.4	EU678281.1
AT4G10020	-0.247	-0.103	-0.314	0.793402	0.937933	0.596866	0	metabolic process|GO:0008152	endomembrane system|GO:0012505	oxidoreductase activity|GO:0016491	gi|196122101|gb|EU678278.1|	94.12	68	4	0	1	68	414	481	3e-18	88.3	EU678278.1
AT5G50600	0.116	-0.044	-0.183	0.87397	0.964537	0.662685	0	metabolic process|GO:0008152	endomembrane system|GO:0012505	oxidoreductase activity|GO:0016491	gi|196122095|gb|EU678275.1|	86.96	69	9	0	2	70	989	1057	2e-14	75.4	EU678275.1
AT4G25140	-0.186	-0.064	-0.003	0.783513	0.949266	0.995641	0	seed oilbody biogenesis|GO:0010344;sequestering of lipid|GO:0019915	membrane|GO:0016020	molecular_function_unknown|GO:0003674	gi|196122087|gb|EU678271.1|	92.65	68	5	0	2	69	292	359	2e-17	85.4	EU678271.1
AT5G51210	-0.155	-0.118	0.033	0.884929	0.927451	0.972389	0	sequestering of lipid|GO:0019915	membrane|GO:0016020	molecular_function_unknown|GO:0003674	gi|196122073|gb|EU678264.1|	91.78	73	3	1	1	70	323	395	7e-18	86.8	EU678264.1
AT5G40420	0.093	-0.143	-0.25	0.935975	0.905537	0.676132	0	seed oilbody biogenesis|GO:0010344;sequestering of lipid|GO:0019915	membrane|GO:0016020;monolayer-surrounded lipid storage body|GO:0012511	molecular_function_unknown|GO:0003674	gi|196122069|gb|EU678262.1|	78.57	70	15	0	1	70	239	308	1e-09	59.7	EU678262.1
AT3G27660	-0.153	0.083	-0.115	0.786896	0.917721	0.800086	0	sequestering of lipid|GO:0019915	membrane|GO:0016020	molecular_function_unknown|GO:0003674	gi|196122061|gb|EU678258.1|	80	70	12	2	1	69	522	590	8e-09	56.8	EU678258.1
AT3G01570	0.048	0.121	-0.049	0.945139	0.854024	0.933538	0	sequestering of lipid|GO:0019915	membrane|GO:0016020	molecular_function_unknown|GO:0003674	gi|196122057|gb|EU678256.1|	92.86	70	5	0	1	70	427	496	3e-18	88.3	EU678256.1
AT5G33320	0.276	0.865	0.718	0.826996	0.274223	0.275572	0	triose phosphate transport|GO:0015717	mitochondrion|GO:0005739;plastid inner membrane|GO:0009528;plastid|GO:0009536	antiporter activity|GO:0015297;triose-phosphate transmembrane transporter activity|GO:0009670	gi|187940347|gb|EU665688.1|	91.43	70	6	0	1	70	2018	2087	2e-17	85.4	EU665688.1
AT5G10480	0.177	-0.204	-0.523	0.889131	0.891893	0.402454	0	cell differentiation|GO:0030154;negative regulation of developmental growth|GO:0048640;negative regulation of peptidyl-tyrosine phosphorylation|GO:0050732;regulation of cell division|GO:0051302	cytosol|GO:0005829;nucleus|GO:0005634	protein tyrosine phosphatase activity|GO:0004725	gi|186461766|gb|EU650783.1|	94.29	70	4	0	1	70	346	415	4e-19	91.1	EU650783.1
AT3G63400	-0.035	-0.002	0.812	0.988649	0.998256	0.24524	0	DNA replication|GO:0006260	chloroplast|GO:0009507;mitochondrion|GO:0005739	DNA binding|GO:0003677;DNA-directed DNA polymerase activity|GO:0003887	gi|187373136|gb|EU637016.1|	92.86	70	5	0	1	70	1193	1124	3e-18	88.3	EU637016.1
AT1G30360	-0.125	-0.588	-0.458	0.876696	0.164053	0.219343	0		plasma membrane|GO:0005886		gi|183376723|gb|EU596450.1|	90	70	7	0	1	70	270	339	1e-16	82.5	EU596450.1
AT1G23490	0.398	0.178	0.372	0.69283	0.903923	0.584532	0	N-terminal protein myristoylation|GO:0006499	intracellular|GO:0005622	GTP binding|GO:0005525;phospholipase activator activity|GO:0016004;protein binding|GO:0005515	gi|187936038|gb|EU595666.1|	90.14	71	6	1	1	70	549	619	4e-16	81.1	EU595666.1
AT5G53300	0.162	-0.09	-0.721	0.927739	0.967495	0.352089	0	ubiquitin-dependent protein catabolic process|GO:0006511	cellular_component_unknown|GO:0005575	ubiquitin-protein ligase activity|GO:0004842	gi|183013547|gb|EU593895.1|	91.67	72	4	2	1	70	583	654	1e-16	82.5	EU593895.1
AT5G41700	0.042	-0.412	-0.807	0.991054	0.842569	0.414587	0	ubiquitin-dependent protein catabolic process|GO:0006511	cytoplasm|GO:0005737;nucleus|GO:0005634	protein binding|GO:0005515;ubiquitin-protein ligase activity|GO:0004842	gi|183013547|gb|EU593895.1|	78.57	70	12	1	1	70	81	147	8e-09	56.8	EU593895.1
AT3G08700	0.338	0.122	0.421	0.547364	0.884918	0.218649	0	protein modification process|GO:0006464;ubiquitin cycle|GO:0006512	cellular_component_unknown|GO:0005575	ubiquitin-protein ligase activity|GO:0004842	gi|183013547|gb|EU593895.1|	72.13	61	17	0	1	61	85	145	0.0004	41.1	EU593895.1
AT1G64230	0.382	0.14	-0.624	0.783188	0.944692	0.438875	0	ubiquitin-dependent protein catabolic process|GO:0006511	cellular_component_unknown|GO:0005575	ubiquitin-protein ligase activity|GO:0004842	gi|183013547|gb|EU593895.1|	87.23	47	6	0	1	47	462	508	2e-07	52.5	EU593895.1
AT4G11840	-0.071	-0.191	-0.216	0.932805	0.794645	0.593934	0	metabolic process|GO:0008152;phosphatidylcholine metabolic process|GO:0046470	membrane|GO:0016020	phospholipase D activity|GO:0004630	gi|182676311|gb|EU591736.1|	83.05	59	10	0	1	59	2011	2069	3e-09	58.3	EU591736.1
AT3G03300	0.601	-0.147	0.035	0.592539	0.930866	0.977531	0	RNA interference, production of ta-siRNAs|GO:0010267;defense response to virus|GO:0051607;maintenance of DNA methylation|GO:0010216	intracellular|GO:0005622	ATP-dependent helicase activity|GO:0008026;ribonuclease III activity|GO:0004525	gi|189908861|gb|EU584213.1|	88.24	68	8	0	2	69	4060	4127	8e-15	76.8	EU584213.1
AT2G25480	-0.435	-0.378	-0.045	0.551203	0.607745	0.958375	0	biological_process_unknown|GO:0008150	cellular_component_unknown|GO:0005575	molecular_function_unknown|GO:0003674	gi|171921120|gb|EU581950.1|	88.57	70	8	0	1	70	41773	41842	1e-15	79.7	EU581950.1
AT2G25450	0.144	0.155	-0.042	0.897349	0.905537	0.96565	0	biological_process_unknown|GO:0008150	cellular_component_unknown|GO:0005575	1-aminocyclopropane-1-carboxylate oxidase activity|GO:0009815	gi|171921120|gb|EU581950.1|	84.29	70	11	0	1	70	19436	19367	4e-13	71.1	EU581950.1
AT2G25470	-0.287	-0.444	-0.179	0.688658	0.441621	0.757223	0	signal transduction|GO:0007165		protein binding|GO:0005515	gi|171921120|gb|EU581950.1|	95.65	69	3	0	2	70	37602	37670	1e-19	92.5	EU581950.1
AT4G01370	0.189	0.223	0.399	0.927612	0.922606	0.726832	0	hyperosmotic response|GO:0006972;hypotonic salinity response|GO:0042539;jasmonic acid and ethylene-dependent systemic resistance, jasmonic acid mediated signaling pathway|GO:0009868;jasmonic acid and ethylene-dependent systemic resistance|GO:0009861;phosphorylation|GO:0016310;response to biotic stimulus|GO:0009607;response to cold|GO:0009409;response to fungus|GO:0009620;response to salt stress|G…	cytoplasm|GO:0005737;nucleus|GO:0005634	MAP kinase activity|GO:0004707;kinase activity|GO:0016301	gi|190612385|gb|EU581868.1|	92.86	70	5	0	1	70	1044	1113	3e-18	88.3	EU581868.1
AT4G37800	0.259	0.118	-0.297	0.826996	0.941086	0.703547	0	carbohydrate metabolic process|GO:0005975;glucan metabolic process|GO:0006073	apoplast|GO:0048046;cell wall|GO:0005618;endomembrane system|GO:0012505	hydrolase activity, acting on glycosyl bonds|GO:0016798	gi|179743759|gb|EU579461.1|	85.29	68	10	0	1	68	703	770	4e-13	71.1	EU579461.1
AT3G13250	-0.164	-0.131	0.111	0.672267	0.78164	0.707344	0		cellular_component_unknown|GO:0005575		gi|171921112|gb|EU579455.1|	71.83	71	18	2	1	70	93983	93914	0.0004	41.1	EU579455.1
AT1G16490	-0.12	0.375	-0.012	0.939058	0.771605	0.992389	0	regulation of transcription, DNA-dependent|GO:0006355	nucleus|GO:0005634	DNA binding|GO:0003677;transcription factor activity|GO:0003700	gi|171921112|gb|EU579455.1|	80.28	71	11	1	3	70	69099	69029	4e-10	61.1	EU579455.1
AT1G79250	-0.037	-0.167	0.169	0.971514	0.832664	0.722578	0	protein amino acid phosphorylation|GO:0006468		kinase activity|GO:0016301	gi|171921112|gb|EU579455.1|	72.86	70	19	0	1	70	56813	56882	3e-06	48.3	EU579455.1
AT1G16380	0.227	0.024	0.148	0.841219	0.992069	0.883107	0	cation transport|GO:0006812	integral to membrane|GO:0016021	monovalent cation:proton antiporter activity|GO:0005451;sodium:hydrogen antiporter activity|GO:0015385	gi|171921112|gb|EU579455.1|	88.57	70	8	0	1	70	35121	35052	1e-15	79.7	EU579455.1
AT1G16370	0.021	0.123	-0.032	0.982168	0.843738	0.954171	0	transport|GO:0006810	membrane|GO:0016020	carbohydrate transmembrane transporter activity|GO:0015144;sugar:hydrogen ion symporter activity|GO:0005351	gi|171921112|gb|EU579455.1|	85.51	69	10	0	2	70	28956	29024	1e-13	72.5	EU579455.1
AT5G37110	0.074	-0.123	-0.255	0.920746	0.873933	0.448064	0	biological_process_unknown|GO:0008150	cellular_component_unknown|GO:0005575	ATP binding|GO:0005524;helicase activity|GO:0004386	gi|171921112|gb|EU579455.1|	75	68	16	1	3	70	93885	93819	3e-06	48.3	EU579455.1
AT1G16460	0	-0.287	-0.03	0.999274	0.755531	0.972389	0	aging|GO:0007568	cytoplasm|GO:0005737;cytosol|GO:0005829	3-mercaptopyruvate sulfurtransferase activity|GO:0016784;thiosulfate sulfurtransferase activity|GO:0004792	gi|171921112|gb|EU579455.1|	85.07	67	10	0	2	68	58357	58291	1e-12	69.7	EU579455.1
AT4G35560	-0.248	-0.417	-0.279	0.668822	0.338012	0.44718	0		cellular_component_unknown|GO:0005575	molecular_function_unknown|GO:0003674	gi|171921112|gb|EU579455.1|	80.39	51	9	1	8	57	92307	92357	6e-05	44	EU579455.1
AT1G24150	0.106	0.184	0.233	0.826996	0.688348	0.367982	0	actin filament polymerization|GO:0030041	intercellular junction|GO:0005911	actin binding|GO:0003779;protein binding|GO:0005515	gi|171921102|gb|EU579454.1|	78.08	73	10	2	1	70	71608	71677	2e-08	55.4	EU579454.1
AT1G24140	-0.038	-0.112	0.384	0.97086	0.902471	0.297451	0	proteolysis|GO:0006508	anchored to membrane|GO:0031225	metalloendopeptidase activity|GO:0004222	gi|171921102|gb|EU579454.1|	92.86	70	5	0	1	70	36378	36309	3e-18	88.3	EU579454.1
AT1G24030	0.096	-0.337	0.221	0.920718	0.617887	0.661293	0	protein amino acid phosphorylation|GO:0006468		kinase activity|GO:0016301	gi|171921102|gb|EU579454.1|	88.57	70	8	0	1	70	9872	9941	1e-15	79.7	EU579454.1
AT1G24120	0.051	-0.007	0.071	0.957281	0.99303	0.922887	0	protein folding|GO:0006457	cellular_component_unknown|GO:0005575	heat shock protein binding|GO:0031072;unfolded protein binding|GO:0051082	gi|171921102|gb|EU579454.1|	85.71	70	10	0	1	70	25731	25662	5e-14	74	EU579454.1
AT1G24130	0.244	0.282	-0.163	0.853391	0.84322	0.888206	0	biological_process_unknown|GO:0008150	heterotrimeric G-protein complex|GO:0005834	nucleotide binding|GO:0000166	gi|171921102|gb|EU579454.1|	89.71	68	7	0	3	70	30908	30841	1e-15	79.7	EU579454.1
AT1G24100	0.018	0.259	-0.003	0.988885	0.709257	0.996131	0	glucosinolate biosynthetic process|GO:0019761	cellular_component_unknown|GO:0005575	UDP-glycosyltransferase activity|GO:0008194;thiohydroximate beta-D-glucosyltransferase activity|GO:0047251;transferase activity, transferring glycosyl groups|GO:0016757	gi|171921102|gb|EU579454.1|	77.94	68	15	0	2	69	20027	19960	8e-09	56.8	EU579454.1
AT1G24050	0.01	-0.017	0.002	0.994985	0.991144	0.997357	0	biological_process_unknown|GO:0008150	cellular_component_unknown|GO:0005575	molecular_function_unknown|GO:0003674	gi|171921102|gb|EU579454.1|	84.85	66	10	0	1	66	12203	12268	3e-12	68.3	EU579454.1
AT1G24090	0.004	0.111	0.248	0.997694	0.905537	0.559825	0	biological_process_unknown|GO:0008150		nucleic acid binding|GO:0003676;ribonuclease H activity|GO:0004523	gi|171921102|gb|EU579454.1|	77.19	57	13	0	14	70	15050	15106	8e-06	46.8	EU579454.1
AT1G24040	0.225	-0.0665	-0.3865	0.77975	0.942012	0.358237	0	metabolic process|GO:0008152	chloroplast|GO:0009507	N-acetyltransferase activity|GO:0008080	gi|171921102|gb|EU579454.1|	85.37	41	6	0	1	41	10649	10609	6e-05	44	EU579454.1
AT1G18560	0.011	-0.09	-0.196	0.994704	0.929864	0.704088	0	biological_process_unknown|GO:0008150	cellular_component_unknown|GO:0005575	DNA binding|GO:0003677	gi|171921095|gb|EU568372.1|	83.56	73	6	2	4	70	21702	21774	8e-12	66.8	EU568372.1
AT1G18520	-0.345	-0.163	-0.34	0.695697	0.897812	0.562967	0	aging|GO:0007568	endomembrane system|GO:0012505;integral to membrane|GO:0016021	molecular_function_unknown|GO:0003674	gi|171921095|gb|EU568372.1|	88.06	67	8	0	2	68	4751	4817	2e-14	75.4	EU568372.1
AT1G18660	-0.017	-0.0795	0.0985	0.677736	0.951294	0.82778	0	ATP-dependent proteolysis|GO:0006510		zinc ion binding|GO:0008270	gi|171921095|gb|EU568372.1|	93.88	49	3	0	22	70	66126	66174	6e-11	64	EU568372.1
AT4G24120	0.777	0.649	0.214	0.544625	0.612893	0.874722	0	oligopeptide transport|GO:0006857;response to iron ion|GO:0010039		oligopeptide transporter activity|GO:0015198	gi|189163711|gb|EU557021.1|	78.72	47	10	0	1	47	2099	2145	0.0004	41.1	EU557021.1
AT2G15620	-0.306	-0.38	-0.484	0.765355	0.742546	0.424545	0	electron transport|GO:0006118	mitochondrion|GO:0005739	ferredoxin-nitrate reductase activity|GO:0047889;nitrite reductase (NO-forming) activity|GO:0050421	gi|187569870|gb|EU499384.1|	85.29	68	10	0	1	68	1170	1237	4e-13	71.1	EU499384.1
AT1G66200	-0.587	-0.536	-0.714	0.483676	0.452323	0.158324	0	nitrate assimilation|GO:0042128	cytosol|GO:0005829	glutamate-ammonia ligase activity|GO:0004356	gi|239586212|gb|EU499383.1|	86.57	67	4	3	5	70	1203	1265	6e-11	64	EU499383.1
AT1G20630	0.099	0.715	0.446	0.927739	0.167852	0.34306	0		mitochondrion|GO:0005739;peroxisome|GO:0005777	catalase activity|GO:0004096	gi|169244542|gb|EU487186.1|	76.47	68	16	0	3	70	1210	1277	6e-08	54	EU487186.1
AT3G10920	-0.231	0.09	-0.256	0.919368	0.978558	0.882548	0	embryonic development ending in seed dormancy|GO:0009793;removal of superoxide radicals|GO:0019430	mitochondrion|GO:0005739	manganese superoxide dismutase activity|GO:0008383	gi|169244540|gb|EU487185.1|	94.12	68	4	0	3	70	235	302	3e-18	88.3	EU487185.1
AT2G01980	-0.079	-0.363	-0.347	0.942945	0.652774	0.499263	0	high affinity potassium ion import|GO:0010163;oxygen and reactive oxygen species metabolic process|GO:0006800;response to hydrogen peroxide|GO:0042542;response to salt stress|GO:0009651;sodium ion transport|GO:0006814	plasma membrane|GO:0005886	sodium:hydrogen antiporter activity|GO:0015385	gi|169244538|gb|EU487184.1|	92.86	70	5	0	1	70	1161	1230	3e-18	88.3	EU487184.1
AT5G61240	0.414	0.417	-0.151	0.649833	0.66237	0.871093	0	signal transduction|GO:0007165	Golgi apparatus|GO:0005794	protein binding|GO:0005515	gi|167594026|gb|EU424347.1|	92.86	70	5	0	1	70	344	413	3e-18	88.3	EU424347.1
AT2G42830	-0.008	0.1175	-0.021	0.964063	0.87369	0.945878	0	carpel development|GO:0048440;ovule development|GO:0048481;regulation of transcription, DNA-dependent|GO:0006355	nucleus|GO:0005634	protein binding|GO:0005515;transcription factor activity|GO:0003700	gi|169117066|gb|EU424343.1|	90	70	7	0	1	70	470	539	1e-16	82.5	EU424343.1
AT4G09960	-0.481	-0.647	-0.618	0.518105	0.221304	0.163334	0	carpel development|GO:0048440;ovule development|GO:0048481;regulation of transcription, DNA-dependent|GO:0006355	nucleus|GO:0005634	protein binding|GO:0005515;transcription factor activity|GO:0003700	gi|169117066|gb|EU424343.1|	75.38	65	16	0	6	70	469	533	1e-06	49.7	EU424343.1
AT1G23160	0.189	-0.049	0.089	0.721004	0.953326	0.864848	0	response to auxin stimulus|GO:0009733			gi|183013707|gb|EU418581.1|	78.79	66	14	0	1	66	1393	1458	8e-09	56.8	EU418581.1
AT2G37040	0.236	0.404	0.031	0.629912	0.23689	0.956615	0	defense response|GO:0006952;phenylpropanoid biosynthetic process|GO:0009699;response to oxidative stress|GO:0006979;response to wounding|GO:0009611	cytoplasm|GO:0005737	phenylalanine ammonia-lyase activity|GO:0045548	gi|166798288|gb|EU402423.1|	94.29	70	4	0	1	70	2026	2095	4e-19	91.1	EU402423.1
AT5G07990	-0.134	-0.08	-0.026	0.812386	0.917721	0.963344	0	flavonoid biosynthetic process|GO:0009813;response to UV|GO:0009411		flavonoid 3'-monooxygenase activity|GO:0016711;oxygen binding|GO:0019825	gi|166798282|gb|EU402420.1|	78.57	70	15	0	1	70	981	1050	1e-09	59.7	EU402420.1
AT3G02540	0.041	-0.103	-0.121	0.97397	0.92677	0.870008	0	ubiquitin cycle|GO:0006512	nucleus|GO:0005634	molecular_function_unknown|GO:0003674	gi|164665687|gb|EU306599.1|	79.31	58	12	0	13	70	852	909	4e-07	51.1	EU306599.1
AT2G21150	0.212	0.07	0.189	0.848051	0.964537	0.823088	0	biological_process_unknown|GO:0008150	nucleus|GO:0005634	molecular_function_unknown|GO:0003674	gi|159902030|gb|EU239368.1|	89.06	64	7	0	6	69	358	421	5e-14	74	EU239368.1
AT2G03680	-0.128	-0.073	-0.232	0.867576	0.939499	0.588494	0	anisotropic cell growth|GO:0051211;unidimensional cell growth|GO:0009826	cortical microtubule, transverse to long axis|GO:0010005;phragmoplast|GO:0009524;preprophase band|GO:0009574;spindle microtubule|GO:0005876	molecular_function_unknown|GO:0003674	gi|159902024|gb|EU239365.1|	79.49	78	7	1	1	69	25	102	2e-11	65.4	EU239365.1
AT3G02180	-0.066	-0.097	-0.447	0.945998	0.927428	0.275572	0	biological_process_unknown|GO:0008150	cellular_component_unknown|GO:0005575	molecular_function_unknown|GO:0003674	gi|159902024|gb|EU239365.1|	82.93	41	7	0	2	42	332	372	0.0004	41.1	EU239365.1
AT5G23260	0.0583333	-0.0633333	-0.113333	0.694459	0.655866	0.72816	0	ovule development|GO:0048481;proanthocyanidin biosynthetic process|GO:0010023;regulation of cell shape|GO:0008360;seed development|GO:0048316	nucleus|GO:0005634	transcription factor activity|GO:0003700	gi|164507100|gb|EU192029.1|	78.43	51	11	0	20	70	180	230	6e-05	44	EU192029.1
AT1G51200	0.32	0.173	0.04	0.685103	0.877432	0.964015	0	biological_process_unknown|GO:0008150	cellular_component_unknown|GO:0005575	DNA binding|GO:0003677;zinc ion binding|GO:0008270	gi|157849765|gb|EU186377.1|	82.09	67	12	0	1	67	194	260	6e-11	64	EU186377.1
AT1G29450	0.518	0.135	-0.053	0.33318	0.874213	0.940731	0	response to auxin stimulus|GO:0009733		molecular_function_unknown|GO:0003674	gi|157849763|gb|EU186376.1|	87.5	72	6	1	2	70	73	144	8e-15	76.8	EU186376.1
AT5G27780	-0.182	-0.343	-0.209	0.787902	0.542384	0.637399	0	response to auxin stimulus|GO:0009733		molecular_function_unknown|GO:0003674	gi|157849763|gb|EU186376.1|	80	70	11	1	1	70	87	153	1e-09	59.7	EU186376.1
AT1G29420	0.023	0.266	0.192	0.986098	0.751294	0.723788	0	response to auxin stimulus|GO:0009733		molecular_function_unknown|GO:0003674	gi|157849763|gb|EU186376.1|	83.82	68	11	0	1	68	87	154	3e-12	68.3	EU186376.1
AT1G29500	0.198	-0.11	0.271	0.815468	0.925757	0.609749	0	response to auxin stimulus|GO:0009733	nucleolus|GO:0005730;nucleus|GO:0005634	molecular_function_unknown|GO:0003674	gi|157849763|gb|EU186376.1|	83.33	54	9	0	17	70	108	161	6e-08	54	EU186376.1
AT5G14430	-0.096	-0.276	-0.107	0.897349	0.643122	0.854156	0		Golgi apparatus|GO:0005794;cellulose and pectin-containing cell wall|GO:0009505		gi|157849757|gb|EU186373.1|	82.19	73	10	1	1	70	1705	1777	8e-12	66.8	EU186373.1
AT1G19880	-0.008	0.268	0.289	0.997502	0.824494	0.676173	0	biological_process_unknown|GO:0008150	cellular_component_unknown|GO:0005575	Ran GTPase binding|GO:0008536	gi|157849749|gb|EU186369.1|	89.29	56	6	0	1	56	1394	1449	2e-11	65.4	EU186369.1
AT1G06040	0.063	0.203333	0.376	0.926837	0.840632	0.535237	0	response to salt stress|GO:0009651	intracellular|GO:0005622	DNA binding|GO:0003677;protein binding|GO:0005515;transcription factor activity|GO:0003700;zinc ion binding|GO:0008270	gi|157849747|gb|EU186368.1|	87.69	65	8	0	1	65	447	511	1e-13	72.5	EU186368.1
AT4G13450	0.316	-0.292	0.112	0.680297	0.752787	0.888356	0	response to stress|GO:0006950	cellular_component_unknown|GO:0005575	molecular_function_unknown|GO:0003674	gi|157849745|gb|EU186367.1|	84.29	70	11	0	1	70	31	100	4e-13	71.1	EU186367.1
AT4G18810	-0.373	-0.281	-0.268	0.583833	0.725625	0.572005	0	regulation of nitrogen utilization|GO:0006808	chloroplast|GO:0009507	transcription repressor activity|GO:0016564	gi|157849733|gb|EU186361.1|	90	70	7	0	1	70	1020	1089	1e-16	82.5	EU186361.1
AT3G01520	0.155	-0.08	-0.207	0.839063	0.933353	0.658073	0	N-terminal protein myristoylation|GO:0006499;response to stress|GO:0006950	cellular_component_unknown|GO:0005575	molecular_function_unknown|GO:0003674	gi|157849731|gb|EU186360.1|	86.67	60	8	0	11	70	65	124	2e-11	65.4	EU186360.1
AT5G63860	-0.223	-0.377	-0.483	0.8449	0.733378	0.411675	0	response to UV-B|GO:0010224;response to UV|GO:0009411	cytosol|GO:0005829;nucleus|GO:0005634	chromatin binding|GO:0003682;guanyl-nucleotide exchange factor activity|GO:0005085	gi|157849729|gb|EU186359.1|	86.11	72	8	2	1	70	760	831	4e-13	71.1	EU186359.1
AT2G20890	-0.03	-0.264	-0.279	0.979448	0.700006	0.489511	0	G-protein coupled receptor protein signaling pathway|GO:0007186;photosystem II assembly|GO:0010207;protein import into chloroplast stroma|GO:0045037;protein import into chloroplast thylakoid membrane|GO:0045038;sugar mediated signaling|GO:0010182;thylakoid membrane organization and biogenesis|GO:0010027	chloroplast thylakoid membrane|GO:0009535;chloroplast thylakoid|GO:0009534;chloroplast|GO:0009507;plastid inner membrane|GO:0009528;plastid outer membrane|GO:0009527;plastid stroma|GO:0009532;stromule|GO:0010319	molecular_function_unknown|GO:0003674	gi|157849727|gb|EU186358.1|	89.71	68	7	0	1	68	472	539	1e-15	79.7	EU186358.1
AT1G13450	0.013	0.12	0.315	0.993258	0.887956	0.381349	0	regulation of transcription|GO:0045449	nucleus|GO:0005634	transcription factor activity|GO:0003700	gi|157849725|gb|EU186357.1|	92.86	70	2	1	1	70	656	722	2e-17	85.4	EU186357.1
AT3G25990	-0.058	0.017	0.13	0.942945	0.9898	0.787734	0	regulation of transcription|GO:0045449	nucleus|GO:0005634	transcription factor activity|GO:0003700	gi|157849725|gb|EU186357.1|	75.71	70	14	1	1	70	1073	1139	4e-07	51.1	EU186357.1
AT3G03270	0.36	-0.1625	-0.329	0.595134	0.878935	0.47411	0	response to stress|GO:0006950	cellular_component_unknown|GO:0005575		gi|157849717|gb|EU186353.1|	89.71	68	7	0	1	68	145	212	1e-15	79.7	EU186353.1
AT1G29490	0.014	-0.159	-0.426	0.991442	0.830986	0.20805	0	response to auxin stimulus|GO:0009733		molecular_function_unknown|GO:0003674	gi|157849715|gb|EU186352.1|	75.71	70	12	1	1	70	220	284	4e-07	51.1	EU186352.1
AT5G12030	0.196	0.263	0.366	0.700038	0.575964	0.218649	0	hyperosmotic response|GO:0006972;protein folding|GO:0006457;response to heat|GO:0009408;response to high light intensity|GO:0009644;response to hydrogen peroxide|GO:0042542	cytosol|GO:0005829	unfolded protein binding|GO:0051082	gi|157849707|gb|EU186348.1|	82.86	70	12	0	1	70	41	110	3e-12	68.3	EU186348.1
AT5G12020	0.463	0.233	0.939	0.694769	0.89242	0.162653	0	response to heat|GO:0009408	cellular_component_unknown|GO:0005575		gi|157849707|gb|EU186348.1|	85.29	68	7	1	1	68	43	107	3e-12	68.3	EU186348.1
AT3G18890	-0.307	-0.205	0.147	0.63871	0.806627	0.794769	0	cellular metabolic process|GO:0044237	chloroplast thylakoid membrane|GO:0009535	catalytic activity|GO:0003824;coenzyme binding|GO:0050662	gi|157849705|gb|EU186347.1|	83.1	71	10	2	1	70	1422	1491	6e-11	64	EU186347.1
AT2G47710	-0.121	-0.078	0.051	0.935975	0.965061	0.96565	0	response to stress|GO:0006950	cellular_component_unknown|GO:0005575	molecular_function_unknown|GO:0003674	gi|157849699|gb|EU186344.1|	91.43	70	6	0	1	70	177	246	2e-17	85.4	EU186344.1
AT4G25100	-0.338	-0.4895	-0.2405	0.842504	0.795743	0.8702	0	circadian rhythm|GO:0007623;removal of superoxide radicals|GO:0019430;response to copper ion|GO:0046688;response to oxidative stress|GO:0006979	chloroplast|GO:0009507;mitochondrion|GO:0005739	iron superoxide dismutase activity|GO:0008382	gi|157849697|gb|EU186343.1|	90.7	43	4	0	28	70	1	43	2e-07	52.5	EU186343.1
AT5G43830	-0.177	-0.297	0.121	0.881255	0.798777	0.901908	0	biological_process_unknown|GO:0008150		molecular_function_unknown|GO:0003674	gi|157849693|gb|EU186341.1|	88.57	70	8	0	1	70	676	745	1e-15	79.7	EU186341.1
AT3G09870	0.127	-0.027	-0.046	0.848051	0.98141	0.94478	0	response to auxin stimulus|GO:0009733	endomembrane system|GO:0012505	molecular_function_unknown|GO:0003674	gi|157849685|gb|EU186337.1|	84.48	58	9	0	13	70	80	137	1e-09	59.7	EU186337.1
AT1G59900	0.029	-0.108	0.147	0.986098	0.930236	0.861247	0	metabolic process|GO:0008152	mitochondrion|GO:0005739	pyruvate dehydrogenase (acetyl-transferring) activity|GO:0004739	gi|157849683|gb|EU186336.1|	90	70	7	0	1	70	872	941	1e-16	82.5	EU186336.1
AT3G19380	0.054	0.157	-0.239	0.957281	0.874213	0.626143	0	protein ubiquitination|GO:0016567	ubiquitin ligase complex|GO:0000151	binding|GO:0005488;ubiquitin-protein ligase activity|GO:0004842	gi|157849677|gb|EU186333.1|	82.61	69	6	2	2	70	1192	1254	4e-10	61.1	EU186333.1
AT3G25540	0.377	0.498	-0.294	0.86523	0.832124	0.87397	0	N-terminal protein myristoylation|GO:0006499	integral to membrane|GO:0016021	molecular_function_unknown|GO:0003674	gi|157849675|gb|EU186332.1|	86.96	69	9	0	1	69	231	299	2e-14	75.4	EU186332.1
AT1G55570	-0.021	0.023	0.124	0.985242	0.985517	0.800086	0		endomembrane system|GO:0012505	copper ion binding|GO:0005507;oxidoreductase activity|GO:0016491	gi|157849671|gb|EU186330.1|	87.88	66	8	0	3	68	511	576	5e-14	74	EU186330.1
AT1G75800	0.132	0.359	0.516	0.894944	0.655763	0.266575	0	response to other organism|GO:0051707	endomembrane system|GO:0012505	molecular_function_unknown|GO:0003674	gi|157849669|gb|EU186329.1|	83.82	68	11	0	1	68	145	212	3e-12	68.3	EU186329.1
AT1G24020	-0.052	0.262	-0.095	0.981952	0.874213	0.945813	0	defense response|GO:0006952;response to biotic stimulus|GO:0009607	cellular_component_unknown|GO:0005575		gi|157849663|gb|EU186326.1|	82.86	70	12	0	1	70	276	345	3e-12	68.3	EU186326.1
AT1G44760	-0.084	-0.413	-0.729	0.940147	0.55616	0.10129	0	response to stress|GO:0006950		molecular_function_unknown|GO:0003674	gi|157849661|gb|EU186325.1|	92.86	70	5	0	1	70	15	84	3e-18	88.3	EU186325.1
AT1G73620	0.333	0.244	-0.212	0.6176	0.764514	0.662351	0	response to other organism|GO:0051707			gi|157849655|gb|EU186322.1|	89.71	68	7	0	1	68	619	686	1e-15	79.7	EU186322.1
AT3G05730	0.116	0.242	0.26	0.952556	0.899578	0.829142	0		endomembrane system|GO:0012505		gi|157849649|gb|EU186319.1|	74.65	71	12	1	1	65	155	225	1e-06	49.7	EU186319.1
AT4G23690	-0.065	-0.366	-0.103	0.922049	0.290772	0.807762	0	defense response|GO:0006952;lignan biosynthetic process|GO:0009807	endomembrane system|GO:0012505	molecular_function_unknown|GO:0003674	gi|157849647|gb|EU186318.1|	94.12	68	4	0	2	69	118	185	3e-18	88.3	EU186318.1
AT4G11180	0.312	-0.175	0.055	0.715883	0.885124	0.954171	0	defense response|GO:0006952;lignan biosynthetic process|GO:0009807	endomembrane system|GO:0012505	molecular_function_unknown|GO:0003674	gi|157849647|gb|EU186318.1|	75.76	66	13	2	5	70	379	441	2e-05	45.4	EU186318.1
AT1G55210	-0.074	-0.003	0.014	0.939771	0.997572	0.986538	0	defense response|GO:0006952;lignan biosynthetic process|GO:0009807	endomembrane system|GO:0012505	molecular_function_unknown|GO:0003674	gi|157849645|gb|EU186317.1|	88.24	68	8	0	3	70	163	230	8e-15	76.8	EU186317.1
AT4G29340	-0.11	-0.094	0.161	0.889653	0.922886	0.749914	0	cytoskeleton organization and biogenesis|GO:0007010	actin cytoskeleton|GO:0015629;cytoplasm|GO:0005737;nucleus|GO:0005634	actin binding|GO:0003779	gi|158122105|gb|EU163280.1|	89.71	68	7	0	1	68	130	197	1e-15	79.7	EU163280.1
AT5G20240	0.047	0.132	0.154	0.972322	0.912159	0.833201	0	regulation of transcription, DNA-dependent|GO:0006355	cytoplasm|GO:0005737;nucleus|GO:0005634	DNA binding|GO:0003677;transcription factor activity|GO:0003700	gi|158563746|gb|EU159431.1|	94.2	69	4	0	2	70	379	447	1e-18	89.7	EU159431.1
AT2G45750	-0.053	-0.329	-0.087	0.955169	0.57006	0.895905	0	biological_process_unknown|GO:0008150			gi|157783540|gb|EU153262.1|	86.96	69	9	0	2	70	1243	1311	2e-14	75.4	EU153262.1
AT5G06860	0.486	0.383	0.875	0.78129	0.865457	0.378213	0	defense response|GO:0006952;signal transduction|GO:0007165	cellulose and pectin-containing cell wall|GO:0009505	protein binding|GO:0005515	gi|160693705|gb|EU142026.1|	91.43	70	6	0	1	70	2058	2127	2e-17	85.4	EU142026.1
AT3G48780	0.026	0.127	0.488	0.986098	0.907816	0.266575	0	sphingolipid biosynthetic process|GO:0030148	endomembrane system|GO:0012505	serine C-palmitoyltransferase activity|GO:0004758	gi|159506872|gb|EU117118.1|	92.86	70	5	0	1	70	635	704	3e-18	88.3	EU117118.1
AT3G48790	-0.108	0.02	0.262	0.881093	0.98783	0.466704	0	sphingolipid biosynthetic process|GO:0030148	cellular_component_unknown|GO:0005575	serine C-palmitoyltransferase activity|GO:0004758	gi|159506872|gb|EU117118.1|	89.8	49	5	0	22	70	668	716	3e-09	58.3	EU117118.1
AT1G22070	0.112	0.184	0.148	0.897349	0.835647	0.808426	0	defense response to bacterium|GO:0042742;systemic acquired resistance, salicylic acid mediated signaling pathway|GO:0009862	nucleus|GO:0005634	DNA binding|GO:0003677;calmodulin binding|GO:0005516;protein binding|GO:0005515;transcription factor activity|GO:0003700	gi|156901568|gb|EU110098.1|	91.43	70	6	0	1	70	1045	1114	2e-17	85.4	EU110098.1
AT1G77920	0.096	0.017	0.4	0.928906	0.992963	0.40094	0	defense response to bacterium|GO:0042742	nucleus|GO:0005634	calmodulin binding|GO:0005516;transcription factor activity|GO:0003700	gi|156901568|gb|EU110098.1|	80.43	46	9	0	25	70	599	644	0.0002	42.5	EU110098.1
AT1G03740	-0.259	0.057	-0.043	0.807958	0.975833	0.96833	0	N-terminal protein myristoylation|GO:0006499;protein amino acid phosphorylation|GO:0006468		kinase activity|GO:0016301	gi|157400722|gb|EU099577.1|	86.3	73	7	1	1	70	785	713	2e-14	75.4	EU099577.1
AT2G30330	0.19	0.154	-0.051	0.809354	0.877432	0.949798	0	biological_process_unknown|GO:0008150	cellular_component_unknown|GO:0005575	molecular_function_unknown|GO:0003674	gi|157057590|gb|EU090199.1|	88.41	69	8	0	1	69	2164	2232	3e-15	78.3	EU090199.1
AT2G30350	0.133	-0.3095	-0.0475	0.919485	0.784228	0.658349	0	DNA repair|GO:0006281	intracellular|GO:0005622	nuclease activity|GO:0004518	gi|157057590|gb|EU090199.1|	93.75	48	3	0	4	51	398	445	2e-10	62.5	EU090199.1
AT1G55750	-0.196	0.104	0.09	0.8449	0.934096	0.92637	0		cellular_component_unknown|GO:0005575		gi|157057588|gb|EU090197.1|	85	40	6	0	2	41	2243	2282	0.0002	42.5	EU090197.1
AT2G27190	-0.199	-0.08	0.186	0.736741	0.927736	0.658073	0	cellular response to phosphate starvation|GO:0016036	endomembrane system|GO:0012505	acid phosphatase activity|GO:0003993;protein serine/threonine phosphatase activity|GO:0004722	gi|157849909|gb|EU014617.1|	94.2	69	4	0	1	69	715	783	1e-18	89.7	EU014617.1
AT5G23310	-0.15	-0.228	0.054	0.899309	0.858402	0.958928	0	removal of superoxide radicals|GO:0019430	chloroplast|GO:0009507	iron superoxide dismutase activity|GO:0008382	gi|149364133|gb|EF634058.1|	92.86	70	5	0	1	70	316	385	3e-18	88.3	EF634058.1
AT1G64280	0.266	0.126	0.32	0.700038	0.901616	0.468707	0	cell death|GO:0008219;defense response to fungus|GO:0050832;negative regulation of defense response|GO:0031348;response to bacterium|GO:0009617;response to heat|GO:0009408;response to insect|GO:0009625;response to wounding|GO:0009611;systemic acquired resistance, salicylic acid mediated signaling pathway|GO:0009862;systemic acquired resistance|GO:0009627	cytoplasm|GO:0005737;nucleus|GO:0005634	protein binding|GO:0005515;transcription activator activity|GO:0016563	gi|149193336|gb|EF613226.1|	82.76	58	10	0	1	58	1832	1889	8e-09	56.8	EF613226.1
AT1G12760	-0.37	-0.122	-0.655	0.646298	0.922606	0.160433	0		chloroplast|GO:0009507	protein binding|GO:0005515;ubiquitin-protein ligase activity|GO:0004842;zinc ion binding|GO:0008270	gi|147742774|gb|EF584013.1|	87.14	70	9	0	1	70	3144	3075	8e-15	76.8	EF584013.1
AT1G63080	0.184	0.001	0.228	0.829976	0.997775	0.676173	0	biological_process_unknown|GO:0008150	mitochondrion|GO:0005739	binding|GO:0005488	gi|147742774|gb|EF584013.1|	75.71	70	17	0	1	70	5312	5381	6e-08	54	EF584013.1
AT1G12770	-0.009	-0.022	0.115	0.995071	0.990875	0.888206	0	embryonic development ending in seed dormancy|GO:0009793		molecular_function_unknown|GO:0003674	gi|147742774|gb|EF584013.1|	90	70	7	0	1	70	857	926	1e-16	82.5	EF584013.1
AT3G26810	-0.363	-0.17	-0.117	0.333901	0.725625	0.720967	0	response to molecule of bacterial origin|GO:0002237	cellular_component_unknown|GO:0005575	auxin binding|GO:0010011;ubiquitin-protein ligase activity|GO:0004842	gi|147742774|gb|EF584013.1|	80	65	13	0	4	68	15600	15536	3e-09	58.3	EF584013.1
AT1G12780	0.101	-0.204	0.05	0.929654	0.849651	0.957745	0	galactose biosynthetic process|GO:0046369;response to stress|GO:0006950	cytosol|GO:0005829	UDP-glucose 4-epimerase activity|GO:0003978;protein dimerization activity|GO:0046983	gi|147742774|gb|EF584013.1|	86	50	7	0	1	50	6941	6892	6e-08	54	EF584013.1
AT1G12300	0.282	0.141	0.352	0.700038	0.895785	0.444172	0	biological_process_unknown|GO:0008150	mitochondrion|GO:0005739	binding|GO:0005488	gi|147742766|gb|EF584012.1|	78.46	65	11	1	9	70	1093	1029	2e-07	52.5	EF584012.1
AT3G22470	0.307	0.088	0.409	0.458175	0.893162	0.107741	0	biological_process_unknown|GO:0008150		binding|GO:0005488	gi|147742766|gb|EF584012.1|	85.11	47	7	0	3	49	4049	4095	1e-06	49.7	EF584012.1
AT1G62910	-0.513	-0.215	-0.057	0.45789	0.819816	0.946153	0			binding|GO:0005488	gi|147742761|gb|EF584011.1|	73.91	69	17	1	1	68	8979	9047	8e-06	46.8	EF584011.1
AT3G26340	-0.056	0.01	-0.179	0.952556	0.99303	0.708012	0	ubiquitin-dependent protein catabolic process|GO:0006511	proteasome core complex (sensu Eukaryota)|GO:0005839	endopeptidase activity|GO:0004175	gi|147742761|gb|EF584011.1|	85.07	67	10	0	2	68	3050	2984	1e-12	69.7	EF584011.1
AT1G13030	0.084	-0.013	0.233	0.945025	0.99303	0.726832	0	biological_process_unknown|GO:0008150	cellular_component_unknown|GO:0005575	molecular_function_unknown|GO:0003674	gi|147742761|gb|EF584011.1|	92.16	51	1	1	3	50	6791	6841	4e-10	61.1	EF584011.1
AT1G13060	-0.041	0.045	-0.093	0.977643	0.976176	0.916387	0	ubiquitin-dependent protein catabolic process|GO:0006511	proteasome core complex (sensu Eukaryota)|GO:0005839	peptidase activity|GO:0008233	gi|147742761|gb|EF584011.1|	82.61	46	8	0	1	46	1499	1454	2e-05	45.4	EF584011.1
AT4G22930	-0.035	-0.417	-0.163	0.969461	0.29666	0.691666	0	'de novo' pyrimidine base biosynthetic process|GO:0006207;pyrimidine base biosynthetic process|GO:0019856	cellular_component_unknown|GO:0005575	dihydroorotase activity|GO:0004151	gi|146447409|gb|EF539268.1|	94.03	67	4	0	4	70	505	571	7e-18	86.8	EF539268.1
AT1G30530	-0.333	-0.294	-0.194	0.577797	0.626365	0.662351	0	flavonol biosynthetic process|GO:0051555		UDP-glycosyltransferase activity|GO:0008194;transferase activity, transferring glycosyl groups|GO:0016757	gi|148524142|gb|EF531098.1|	77.27	66	15	0	5	70	150	215	6e-08	54	EF531098.1
AT5G17040	0.139	-0.025	-0.081	0.840706	0.983527	0.895905	0	metabolic process|GO:0008152		UDP-glycosyltransferase activity|GO:0008194;transferase activity, transferring glycosyl groups|GO:0016757	gi|148524142|gb|EF531098.1|	85.37	41	6	0	30	70	503	543	6e-05	44	EF531098.1
AT4G20420	0.027	-0.085	0.049	0.977643	0.917113	0.938057	0	biological_process_unknown|GO:0008150	endomembrane system|GO:0012505	molecular_function_unknown|GO:0003674	gi|145203168|gb|EF492989.1|	82.98	47	8	0	18	64	207	253	8e-06	46.8	EF492989.1
AT2G07674	-0.04	0.272	-0.079	0.981317	0.804622	0.940169	0	biological_process_unknown|GO:0008150	endomembrane system|GO:0012505	molecular_function_unknown|GO:0003674	gi|134153043|gb|EF470527.1|	94.64	56	3	0	1	56	587	642	5e-14	74	EF470527.1
AT2G07773	-0.056	0.147	0.165	0.971614	0.918189	0.860227	0	biological_process_unknown|GO:0008150	cellular_component_unknown|GO:0005575	molecular_function_unknown|GO:0003674	gi|134153038|gb|EF470524.1|	89.71	68	7	0	3	70	448	515	1e-15	79.7	EF470524.1
AT1G32640	0.517	0.166	0.276	0.520747	0.891893	0.638774	0	jasmonic acid mediated signaling pathway|GO:0009867;positive regulation of transcription|GO:0045941;response to abscisic acid stimulus|GO:0009737;response to desiccation|GO:0009269;response to wounding|GO:0009611	nucleus|GO:0005634	DNA binding|GO:0003677;transcription activator activity|GO:0016563;transcription factor activity|GO:0003700	gi|151383080|gb|EF423803.1|	88.57	70	8	0	1	70	1130	1199	1e-15	79.7	EF423803.1
AT2G26010	0.348	-0.08	-0.328	0.649833	0.946739	0.516195	0	defense response|GO:0006952	cell wall|GO:0005618	molecular_function_unknown|GO:0003674	gi|151382078|gb|EF423802.1|	88.57	70	8	0	1	70	23	92	1e-15	79.7	EF423802.1
AT5G44430	0.725	0.43	0.352	0.38614	0.624819	0.561218	0	defense response|GO:0006952	cell wall|GO:0005618	molecular_function_unknown|GO:0003674	gi|151382078|gb|EF423802.1|	91.43	70	6	0	1	70	23	92	2e-17	85.4	EF423802.1
AT2G26020	0.613	0.166	-0.1	0.468504	0.897923	0.921926	0	defense response|GO:0006952	cell wall|GO:0005618	molecular_function_unknown|GO:0003674	gi|151382078|gb|EF423802.1|	91.43	70	6	0	1	70	23	92	2e-17	85.4	EF423802.1
AT1G55010	0.016	-0.039	0.02	0.986098	0.964478	0.971062	0	defense response|GO:0006952	endomembrane system|GO:0012505	molecular_function_unknown|GO:0003674	gi|151382078|gb|EF423802.1|	80.88	68	13	0	3	70	64	131	2e-10	62.5	EF423802.1
AT4G36810	-0.005	0.303	0.192	0.998304	0.769489	0.789009	0	isoprenoid biosynthetic process|GO:0008299	chloroplast|GO:0009507;etioplast|GO:0009513	farnesyltranstransferase activity|GO:0004311	gi|151370789|gb|EF375721.1|	82.35	68	8	2	3	70	543	606	1e-09	59.7	EF375721.1
AT4G25490	0.556	0.008	0.33	0.570409	0.994955	0.64811	0	cold acclimation|GO:0009631;response to cold|GO:0009409;response to water deprivation|GO:0009414	nucleus|GO:0005634	DNA binding|GO:0003677;transcription activator activity|GO:0016563;transcription factor activity|GO:0003700	gi|146285309|gb|EF219470.1|	78.95	76	10	1	1	70	35	110	2e-10	62.5	EF219470.1
AT4G25470	1.812	1.01	0.596	0.219272	0.495182	0.624586	0	cold acclimation|GO:0009631;regulation of transcription, DNA-dependent|GO:0006355;response to cold|GO:0009409	nucleus|GO:0005634	DNA binding|GO:0003677;transcription activator activity|GO:0016563;transcription factor activity|GO:0003700	gi|146285309|gb|EF219470.1|	77.14	70	13	1	1	70	383	449	6e-08	54	EF219470.1
aTh-MIR319c	0.063	-0.178	-0.003	0.942945	0.819816	0.995679	0	-	-	-	gi|124302265|gb|EF203471.1|	94.29	70	4	0	1	70	122	191	4e-19	91.1	EF203471.1
AT3G47350	-0.246	-0.327	-0.413	0.696445	0.5691	0.263117	0	metabolic process|GO:0008152	endomembrane system|GO:0012505	oxidoreductase activity|GO:0016491	gi|124107991|gb|EF198072.1|	82.09	67	12	0	2	68	306	372	6e-11	64	EF198072.1
AT2G43920	-0.226	-0.134	-0.4	0.803437	0.914054	0.433657	0	metabolic process|GO:0008152	cytoplasm|GO:0005737	methyltransferase activity|GO:0008168	gi|125656341|gb|EF195114.1|	75	68	6	2	1	68	45	101	2e-05	45.4	EF195114.1
AT5G35410	0.018	-0.25	0.246	0.983592	0.545725	0.382944	0	response to salt stress|GO:0009651	cellular_component_unknown|GO:0005575	kinase activity|GO:0016301;protein kinase activity|GO:0004672	gi|122720712|gb|EF190471.1|	83.56	73	6	3	1	70	1131	1200	6e-11	64	EF190471.1
AT4G36960	-0.076	-0.501	-0.271	0.976028	0.769715	0.839599	0	biological_process_unknown|GO:0008150	cellular_component_unknown|GO:0005575	RNA binding|GO:0003723	gi|122720940|gb|EF187286.1|	90	70	7	0	1	70	422	491	1e-16	82.5	EF187286.1
AT5G22360	0.013	-0.313	-0.057	0.993258	0.587079	0.937831	0	response to salt stress|GO:0009651	Golgi apparatus|GO:0005794;membrane|GO:0016020	molecular_function_unknown|GO:0003674	gi|126009433|gb|EF165003.2|	89.71	68	7	0	2	69	542	609	1e-15	79.7	EF165003.2
AT1G70600	-0.428	0.157	0.027	0.579297	0.895364	0.975174	0	translation|GO:0006412	ribosome|GO:0005840	structural constituent of ribosome|GO:0003735	gi|120564547|gb|EF165000.1|	84.62	65	10	0	6	70	189	253	8e-12	66.8	EF165000.1
AT4G02150	-0.101	-0.126	-0.082	0.885944	0.874213	0.888356	0	defense response|GO:0006952;intracellular protein transport|GO:0006886	nucleus|GO:0005634	protein transporter activity|GO:0008565	gi|126572503|gb|EF153482.1|	71.43	70	20	0	1	70	1285	1354	2e-05	45.4	EF153482.1
AT2G46670	-0.12	-0.296	0.173	0.871739	0.606074	0.701066	0	biological_process_unknown|GO:0008150	cellular_component_unknown|GO:0005575	molecular_function_unknown|GO:0003674	gi|119368839|gb|EF128447.1|	89.06	64	7	0	2	65	1561	1624	5e-14	74	EF128447.1
AT3G24120	0.619	0.369	-0.246	0.710526	0.874213	0.885848	0	regulation of transcription|GO:0045449	nucleus|GO:0005634	transcription factor activity|GO:0003700	gi|119655908|gb|EF127861.1|	73.02	63	17	0	4	66	310	372	6e-05	44	EF127861.1
AT3G57800	-0.084	-0.289	-0.091	0.885944	0.445963	0.83339	0	regulation of transcription|GO:0045449	nucleus|GO:0005634	DNA binding|GO:0003677;transcription factor activity|GO:0003700	gi|119655906|gb|EF127860.1|	92.86	70	5	0	1	70	198	267	3e-18	88.3	EF127860.1
AT4G01280	0.047	-0.112	0.194	0.946524	0.873093	0.555285	0	regulation of transcription, DNA-dependent|GO:0006355;response to abscisic acid stimulus|GO:0009737;response to auxin stimulus|GO:0009733;response to cadmium ion|GO:0046686;response to ethylene stimulus|GO:0009723;response to gibberellin stimulus|GO:0009739;response to jasmonic acid stimulus|GO:0009753;response to salicylic acid stimulus|GO:0009751;response to salt stress|GO:0009651	nucleus|GO:0005634	DNA binding|GO:0003677;transcription factor activity|GO:0003700	gi|119720797|gb|EF110973.1|	74.58	59	15	0	11	69	115	173	6e-05	44	EF110973.1
AT4G34990	1.009	0.377	0.401	0.549241	0.883701	0.787891	0	regulation of transcription, DNA-dependent|GO:0006355;response to abscisic acid stimulus|GO:0009737;response to cadmium ion|GO:0046686;response to ethylene stimulus|GO:0009723;response to jasmonic acid stimulus|GO:0009753;response to salicylic acid stimulus|GO:0009751;response to salt stress|GO:0009651	nucleus|GO:0005634	DNA binding|GO:0003677;transcription factor activity|GO:0003700	gi|119720795|gb|EF110972.1|	87.5	64	8	0	7	70	581	644	4e-13	71.1	EF110972.1
AT3G50060	0.026	0.274	0.208	0.986098	0.770778	0.736653	0	regulation of transcription, DNA-dependent|GO:0006355;response to abscisic acid stimulus|GO:0009737;response to cadmium ion|GO:0046686;response to ethylene stimulus|GO:0009723;response to gibberellin stimulus|GO:0009739;response to jasmonic acid stimulus|GO:0009753;response to salicylic acid stimulus|GO:0009751;response to salt stress|GO:0009651	nucleus|GO:0005634	DNA binding|GO:0003677;transcription factor activity|GO:0003700	gi|119720793|gb|EF110971.1|	87.18	39	3	1	2	38	732	770	0.0004	41.1	EF110971.1
AT5G14670	0.183	0.232	0.072	0.794408	0.765726	0.92196	0	N-terminal protein myristoylation|GO:0006499	intracellular|GO:0005622	GTP binding|GO:0005525;phospholipase activator activity|GO:0016004;protein binding|GO:0005515	gi|119720787|gb|EF110968.1|	84.29	70	11	0	1	70	94	163	4e-13	71.1	EF110968.1
AT2G32180	0.249	-0.218	-0.034	0.712436	0.791982	0.963374	0	biological_process_unknown|GO:0008150	plastid chromosome|GO:0009508	molecular_function_unknown|GO:0003674	gi|119720781|gb|EF110965.1|	78.57	70	9	1	1	70	58	121	8e-09	56.8	EF110965.1
AT4G22380	0.463	0.383	-0.082	0.750257	0.833234	0.958745	0	ribosome biogenesis and assembly|GO:0042254	ribonucleoprotein complex|GO:0030529	RNA binding|GO:0003723	gi|119720777|gb|EF110963.1|	91.43	70	6	0	1	70	273	342	2e-17	85.4	EF110963.1
AT5G20160	0.007	0.198	-0.138	0.996877	0.831172	0.838299	0	ribosome biogenesis and assembly|GO:0042254	ribonucleoprotein complex|GO:0030529	RNA binding|GO:0003723	gi|119720777|gb|EF110963.1|	90.7	43	4	0	3	45	85	127	2e-07	52.5	EF110963.1
AT1G11740	0.253	-0.069	0.295	0.721837	0.951128	0.517276	0	biological_process_unknown|GO:0008150	cellular_component_unknown|GO:0005575	protein binding|GO:0005515	gi|119720775|gb|EF110962.1|	84.29	70	11	0	1	70	73	142	4e-13	71.1	EF110962.1
AT5G10350	0.062	0.017	-0.037	0.958601	0.992963	0.96833	0	biological_process_unknown|GO:0008150	cellular_component_unknown|GO:0005575	RNA binding|GO:0003723;poly(A) binding|GO:0008143;protein binding|GO:0005515	gi|119720773|gb|EF110961.1|	85.71	70	10	0	1	70	569	638	5e-14	74	EF110961.1
AT5G65260	-0.325	0.087	-0.188	0.557768	0.922606	0.651275	0	biological_process_unknown|GO:0008150	cellular_component_unknown|GO:0005575	RNA binding|GO:0003723	gi|119720773|gb|EF110961.1|	92.65	68	5	0	1	68	520	587	2e-17	85.4	EF110961.1
AT4G12040	-0.272	-0.23	-0.159	0.7494	0.830986	0.840801	0	biological_process_unknown|GO:0008150	cellular_component_unknown|GO:0005575	DNA binding|GO:0003677;zinc ion binding|GO:0008270	gi|119720771|gb|EF110960.1|	77.46	71	13	1	1	68	154	224	2e-08	55.4	EF110960.1
AT5G03220	0.073	1.056	1.505	0.982168	0.435477	0.12185	0	positive regulation of transcription|GO:0045941	nucleus|GO:0005634	transcription coactivator activity|GO:0003713	gi|119720767|gb|EF110958.1|	93.62	47	3	0	24	70	1	47	4e-10	61.1	EF110958.1
AT1G56170	0.043	0.03	0.229	0.986098	0.992963	0.853421	0	regulation of transcription, DNA-dependent|GO:0006355	CCAAT-binding factor complex|GO:0016602;cytoplasm|GO:0005737;nucleus|GO:0005634	DNA binding|GO:0003677;transcription factor activity|GO:0003700	gi|119720763|gb|EF110955.1|	80.95	63	12	0	2	64	436	498	3e-09	58.3	EF110955.1
AT5G36800	0.141	-0.132	-0.067	0.914704	0.927736	0.952028	0	biological_process_unknown|GO:0008150	endomembrane system|GO:0012505	molecular_function_unknown|GO:0003674	gi|119720759|gb|EF110953.1|	90.77	65	5	1	5	68	262	326	2e-14	75.4	EF110953.1
AT5G36710	1.09	0.61	0.102	0.547364	0.794679	0.961617	0	biological_process_unknown|GO:0008150	endomembrane system|GO:0012505	molecular_function_unknown|GO:0003674	gi|119720759|gb|EF110953.1|	89.66	58	6	0	13	70	1	58	3e-12	68.3	EF110953.1
AT3G60210	0.553	-0.518	-0.495	0.583833	0.601431	0.447646	0	protein folding|GO:0006457	chloroplast|GO:0009507	ATP binding|GO:0005524	gi|119720757|gb|EF110952.1|	78.57	70	12	1	1	70	354	420	8e-09	56.8	EF110952.1
AT2G44650	-0.188	-0.257	-0.114	0.80632	0.754475	0.871093	0	protein folding|GO:0006457	chloroplast stroma|GO:0009570	chaperone binding|GO:0051087	gi|119720757|gb|EF110952.1|	78.57	70	15	0	1	70	24	93	1e-09	59.7	EF110952.1
AT5G06340	0.206	0.095	0.324	0.746247	0.922606	0.397538	0	biological_process_unknown|GO:0008150	chloroplast|GO:0009507	bis(5'-nucleosyl)-tetraphosphatase (asymmetrical) activity|GO:0004081	gi|119720753|gb|EF110950.1|	92.86	70	5	0	1	70	515	584	3e-18	88.3	EF110950.1
AT3G18590	-0.06	-0.044	0.459	0.942945	0.964537	0.175094	0	electron transport|GO:0006118	anchored to membrane|GO:0031225	copper ion binding|GO:0005507	gi|119720751|gb|EF110949.1|	88.41	69	8	0	1	69	345	413	3e-15	78.3	EF110949.1
AT3G53990	0.262	-0.365333	-0.360667	0.292559	0.13775	0.529633	0	response to cold|GO:0009409;response to stress|GO:0006950	cellular_component_unknown|GO:0005575	molecular_function_unknown|GO:0003674	gi|119720747|gb|EF110947.1|	94.12	51	3	0	2	52	237	287	8e-12	66.8	EF110947.1
AT2G14045	-0.106	-0.16	-0.21	0.926089	0.893162	0.742205	0	biological_process_unknown|GO:0008150	cellular_component_unknown|GO:0005575	molecular_function_unknown|GO:0003674	gi|119720835|gb|EF110944.1|	85.94	64	9	0	4	67	271	334	3e-12	68.3	EF110944.1
AT5G47930	0.534	0.572	0.314	0.419916	0.26144	0.504203	0	ribosome biogenesis and assembly|GO:0042254;translation|GO:0006412	cytosolic ribosome (sensu Eukaryota)|GO:0005830;ribosome|GO:0005840	structural constituent of ribosome|GO:0003735	gi|119720831|gb|EF110942.1|	100	27	0	0	9	35	229	255	0.0004	41.1	EF110942.1
AT2G39010	0.32	-0.486	-0.463	0.63871	0.344575	0.25404	0	response to nematode|GO:0009624;transport|GO:0006810	membrane|GO:0016020	water channel activity|GO:0015250	gi|119720829|gb|EF110941.1|	91.67	48	4	0	1	48	819	866	1e-09	59.7	EF110941.1
AT1G53400	0.063	-0.123	-0.179	0.945982	0.897812	0.726832	0	N-terminal protein myristoylation|GO:0006499	cellular_component_unknown|GO:0005575		gi|119720827|gb|EF110940.1|	95.24	63	3	0	1	63	283	345	5e-17	84	EF110940.1
AT5G18080	-0.186	-0.178	-0.293	0.753498	0.808963	0.40732	0	response to auxin stimulus|GO:0009733		molecular_function_unknown|GO:0003674	gi|119720825|gb|EF110939.1|	90	70	7	0	1	70	111	180	1e-16	82.5	EF110939.1
AT5G18060	0.091	-0.076	0.019	0.935773	0.951798	0.982656	0	response to auxin stimulus|GO:0009733		molecular_function_unknown|GO:0003674	gi|119720825|gb|EF110939.1|	88.33	60	7	0	9	68	1	60	3e-12	68.3	EF110939.1
AT5G18050	-0.073	-0.129	-0.319	0.947586	0.912186	0.532896	0	response to auxin stimulus|GO:0009733		molecular_function_unknown|GO:0003674	gi|119720825|gb|EF110939.1|	86.27	51	7	0	19	69	1	51	2e-08	55.4	EF110939.1
AT3G03820	-0.145	-0.501	-0.565	0.8623	0.328251	0.155497	0	response to auxin stimulus|GO:0009733		molecular_function_unknown|GO:0003674	gi|119720825|gb|EF110939.1|	78	50	11	0	2	51	13	62	0.0002	42.5	EF110939.1
AT5G18020	-0.086	-0.264	-0.306	0.910972	0.655763	0.386948	0	response to auxin stimulus|GO:0009733		molecular_function_unknown|GO:0003674	gi|119720825|gb|EF110939.1|	86.96	46	6	0	1	46	251	296	4e-07	51.1	EF110939.1
AT4G13560	-0.158	-0.118	0.198	0.825963	0.897812	0.662685	0	double fertilization forming a zygote and endosperm|GO:0009567;embryonic development ending in seed dormancy|GO:0009793	cellular_component_unknown|GO:0005575	molecular_function_unknown|GO:0003674	gi|119720821|gb|EF110937.1|	85	60	9	0	1	60	58	117	2e-10	62.5	EF110937.1
AT3G13120	-0.27	-0.188	-0.243	0.697252	0.832664	0.613227	0	translation|GO:0006412	small ribosomal subunit|GO:0015935	structural constituent of ribosome|GO:0003735	gi|119720819|gb|EF110936.1|	82.86	70	12	0	1	70	97	166	3e-12	68.3	EF110936.1
AT1G12020	-0.164	-0.18	-0.232	0.724735	0.740698	0.412901	0	biological_process_unknown|GO:0008150		molecular_function_unknown|GO:0003674	gi|119720813|gb|EF110933.1|	85.71	70	10	0	1	70	202	271	5e-14	74	EF110933.1
AT5G38430	-1.142	-1.293	-1.788	0.614175	0.516212	0.176914	0	carbon utilization by fixation of carbon dioxide|GO:0015977	chloroplast ribulose bisphosphate carboxylase complex|GO:0009573	ribulose-bisphosphate carboxylase activity|GO:0016984	gi|119720807|gb|EF110930.1|	90.77	65	6	0	1	65	425	489	3e-15	78.3	EF110930.1
AT4G16180	-0.171	0.257	-0.385	0.8623	0.800595	0.450963	0	biological_process_unknown|GO:0008150	endomembrane system|GO:0012505	molecular_function_unknown|GO:0003674	gi|156144820|gb|EF104582.1|	97.62	42	1	0	29	70	80	39	1e-09	59.7	EF104582.1
AT2G33050	0.002	0.247	0.127	0.999209	0.715473	0.812309	0	defense response|GO:0006952;signal transduction|GO:0007165	endomembrane system|GO:0012505	kinase activity|GO:0016301;protein binding|GO:0005515	gi|156144805|gb|EF104567.1|	80	70	14	0	1	70	293	224	2e-10	62.5	EF104567.1
AT2G33040	-0.212	0.03	-0.028	0.843873	0.988096	0.977531	0	ATP synthesis coupled proton transport|GO:0015986;proton transport|GO:0015992	cytoplasm|GO:0005737;membrane|GO:0016020;mitochondrion|GO:0005739;nucleus|GO:0005634	hydrogen ion transporting ATP synthase activity, rotational mechanism|GO:0046933;hydrogen ion transporting ATPase activity, rotational mechanism|GO:0046961	gi|156144805|gb|EF104567.1|	94.29	70	4	0	1	70	1949	2018	4e-19	91.1	EF104567.1
AT4G37650	-0.031	0.415	-0.053	0.981409	0.452323	0.946153	0	asymmetric cell division|GO:0008356;radial pattern formation|GO:0009956	nucleus|GO:0005634	transcription factor activity|GO:0003700	gi|156144799|gb|EF104561.1|	61.11	72	26	2	1	70	8668	8739	2e-05	45.4	EF104561.1
AT3G54220	-0.314	-0.741	-0.507	0.666514	0.118843	0.237132	0	asymmetric cell division|GO:0008356;gravitropism|GO:0009630;radial pattern formation|GO:0009956	chloroplast|GO:0009507	transcription factor activity|GO:0003700	gi|156144789|gb|EF104551.1|	86.96	69	9	0	2	70	4241	4309	2e-14	75.4	EF104551.1
AT4G21330	-0.011	-0.098	0.008	0.993807	0.90423	0.9908	0	regulation of transcription|GO:0045449;tapetal layer development|GO:0048658	nucleus|GO:0005634	DNA binding|GO:0003677;transcription factor activity|GO:0003700	gi|156144768|gb|EF104530.1|	85.29	68	10	0	1	68	1657	1724	4e-13	71.1	EF104530.1
AT4G21340	0.137	0.132	0.28	0.842506	0.874213	0.442063	0	regulation of transcription|GO:0045449	nucleus|GO:0005634	transcription factor activity|GO:0003700	gi|156144768|gb|EF104530.1|	83.33	48	8	0	4	51	5243	5290	3e-06	48.3	EF104530.1
AT5G48140	0.356	-0.097	0.24	0.678011	0.941086	0.71692	0	carbohydrate metabolic process|GO:0005975	endomembrane system|GO:0012505	polygalacturonase activity|GO:0004650	gi|124518466|gb|EF101564.1|	88.06	67	8	0	1	67	1075	1141	2e-14	75.4	EF101564.1
AT3G07820	1.061	0.389	0.18	0.412243	0.830986	0.90386	0	carbohydrate metabolic process|GO:0005975	endomembrane system|GO:0012505	polygalacturonase activity|GO:0004650	gi|124518466|gb|EF101564.1|	86.57	67	9	0	1	67	1365	1431	1e-13	72.5	EF101564.1
AT3G11980	-0.248	-0.123	-0.113	0.702833	0.897812	0.862677	0	microsporogenesis|GO:0009556	chloroplast|GO:0009507	oxidoreductase activity, acting on the CH-CH group of donors, NAD or NADP as acceptor|GO:0016628	gi|126507144|gb|EF093533.1|	91.43	70	6	0	1	70	1781	1850	2e-17	85.4	EF093533.1
AT1G48610	-0.108	0.012	-0.067	0.957281	0.994803	0.964627	0	biological_process_unknown|GO:0008150	cellular_component_unknown|GO:0005575	DNA binding|GO:0003677	gi|118197465|gb|EF079960.1|	85	60	9	0	11	70	443	502	2e-10	62.5	EF079960.1
AT4G00680	0.282	0.319	-0.002	0.736741	0.747579	0.997357	0	biological_process_unknown|GO:0008150	intracellular|GO:0005622	actin binding|GO:0003779	gi|118197463|gb|EF079959.1|	92.86	42	3	0	2	43	82	123	6e-08	54	EF079959.1
AT5G67590	0.047	-0.294	-0.209	0.97719	0.791372	0.776574	0	cold acclimation|GO:0009631;response to osmotic stress|GO:0006970	mitochondrion|GO:0005739	NADH dehydrogenase (ubiquinone) activity|GO:0008137	gi|118197449|gb|EF079952.1|	91.43	70	6	0	1	70	393	462	2e-17	85.4	EF079952.1
AT2G07707	0.153	0.301	0.161	0.896536	0.791982	0.860967	0	ATP synthesis coupled proton transport|GO:0015986	mitochondrial proton-transporting ATP synthase complex, coupling factor F(o)|GO:0000276;mitochondrion|GO:0005739	hydrogen ion transporting ATP synthase activity, rotational mechanism|GO:0046933	gi|117956003|gb|EF051569.1|	100	70	0	0	1	70	231	300	1e-22	102	EF051569.1
AT5G10230	-0.135	-0.225	-0.402	0.789359	0.618978	0.135145	0			calcium ion binding|GO:0005509;calcium-dependent phospholipid binding|GO:0005544	gi|124001976|gb|EF028228.1|	90	70	7	0	1	70	1434	1503	1e-16	82.5	EF028228.1
AT5G10220	-0.155	-0.293	-0.034	0.83263	0.647346	0.961617	0	biological_process_unknown|GO:0008150	cellular_component_unknown|GO:0005575	calcium ion binding|GO:0005509;calcium-dependent phospholipid binding|GO:0005544	gi|124001974|gb|EF028227.1|	90	70	7	0	1	70	1220	1289	1e-16	82.5	EF028227.1
AT4G25700	0.148	-0.158	0.064	0.770716	0.791517	0.899696	0	carotene metabolic process|GO:0016119;xanthophyll biosynthetic process|GO:0016123	chloroplast|GO:0009507	beta-carotene hydroxylase activity|GO:0042411	gi|121483693|gb|EF026098.1|	77.36	53	12	0	5	57	159	211	6e-05	44	EF026098.1
AT1G67980	0.3785	0.858	0.7595	0.770531	0.28077	0.28542	0	lignin biosynthetic process|GO:0009809	cytosol|GO:0005829	caffeoyl-CoA O-methyltransferase activity|GO:0042409	gi|120561152|gb|EF015489.1|	80	70	14	0	1	70	69	138	2e-10	62.5	EF015489.1
AT5G22300	-0.08	0.27	0.47	0.942945	0.780908	0.330704	0	cyanide metabolic process|GO:0019499;detoxification of nitrogen compound|GO:0051410	cellular_component_unknown|GO:0005575	3-cyanoalanine hydratase activity|GO:0047558;cyanoalanine nitrilase activity|GO:0047427;nitrilase activity|GO:0000257;nitrile hydratase activity|GO:0018822	gi|121550802|gb|EF014465.1|	91.67	60	5	0	1	60	1004	1063	5e-14	74	EF014465.1
AT3G46430	0.453	0.349	0.236	0.848051	0.905537	0.916353	0	biological_process_unknown|GO:0008150		molecular_function_unknown|GO:0003674	gi|119638323|gb|DQ989352.1|	84.29	70	11	0	1	70	176	245	4e-13	71.1	DQ989352.1
AT2G01870	0.791	0.315	0.311	0.697252	0.920368	0.883107	0	biological_process_unknown|GO:0008150	chloroplast thylakoid membrane|GO:0009535	molecular_function_unknown|GO:0003674	gi|119638314|gb|DQ989343.1|	89.83	59	5	1	13	70	278	336	8e-12	66.8	DQ989343.1
AT1G03170	0.162	0.156	-0.085	0.876876	0.897812	0.930227	0	biological_process_unknown|GO:0008150	cellular_component_unknown|GO:0005575	molecular_function_unknown|GO:0003674	gi|119638312|gb|DQ989341.1|	83.61	61	10	0	1	61	509	569	4e-10	61.1	DQ989341.1
AT5G56150	0.203	0.115	-0.245	0.911365	0.959746	0.855764	0	ubiquitin-dependent protein catabolic process|GO:0006511	cellular_component_unknown|GO:0005575	ubiquitin-protein ligase activity|GO:0004842	gi|122913041|gb|DQ973856.1|	79.41	68	11	1	4	68	182	249	8e-09	56.8	DQ973856.1
AT5G25380	0.315	-0.079	-0.296	0.819163	0.973182	0.767875	0	DNA endoreduplication|GO:0042023;regulation of progression through cell cycle|GO:0000074	chloroplast|GO:0009507;nucleus|GO:0005634	cyclin-dependent protein kinase regulator activity|GO:0016538	gi|122913035|gb|DQ973850.1|	80.65	62	12	0	5	66	464	525	8e-09	56.8	DQ973850.1
AT5G25220	0.321	0.388	0.13	0.784724	0.769489	0.916353	0	detection of cytokinin stimulus|GO:0009722;response to light stimulus|GO:0009416	cytosol|GO:0005829;nucleus|GO:0005634	transcription activator activity|GO:0016563;transcription factor activity|GO:0003700	gi|122913033|gb|DQ973848.1|	88.41	69	6	2	1	67	99	31	1e-13	72.5	DQ973848.1
AT4G37180	-0.307	-0.5395	-0.656	0.46135	0.46188	0.287052	0	regulation of transcription|GO:0045449	nucleus|GO:0005634	DNA binding|GO:0003677;transcription factor activity|GO:0003700	gi|122913024|gb|DQ973839.1|	88.89	54	6	0	3	56	208	261	2e-10	62.5	DQ973839.1
AT1G12560	-0.658	-0.599	-0.199	0.397359	0.340012	0.773984	0	cellulose and pectin-containing cell wall loosening|GO:0009828;cellulose and pectin-containing cell wall modification during multidimensional cell growth|GO:0009831;unidimensional cell growth|GO:0009826	endomembrane system|GO:0012505;extracellular region|GO:0005576	molecular_function_unknown|GO:0003674	gi|117395050|gb|DQ899785.1|	91.18	68	6	0	3	70	758	825	1e-16	82.5	DQ899785.1
AT2G43360	-0.027	-0.116	-0.084	0.977643	0.877432	0.876967	0	biotin biosynthetic process|GO:0009102		biotin synthase activity|GO:0004076	gi|114324484|gb|DQ886525.1|	92.86	70	5	0	1	70	1016	1085	3e-18	88.3	DQ886525.1
AT5G35550	0.915	0.651	0.316	0.672267	0.814613	0.888356	0	proanthocyanidin biosynthetic process|GO:0010023;regulation of transcription, DNA-dependent|GO:0006355	nucleus|GO:0005634	DNA binding|GO:0003677;transcription factor activity|GO:0003700	gi|112142584|gb|DQ778649.1|	90.2	51	5	0	5	55	547	597	4e-10	61.1	DQ778649.1
AT4G18720	2.327	-0.064	-0.213	0.423413	0.992963	0.953429	0	protein amino acid phosphorylation|GO:0006468;transcription|GO:0006350	nucleus|GO:0005634	ATP binding|GO:0005524;protein kinase activity|GO:0004672	gi|110468115|gb|DQ767688.1|	90.91	33	3	0	3	35	1092	1124	0.0004	41.1	DQ767688.1
AT5G26751	0.123	0.991	0.949	0.932805	0.139783	0.104952	0	meristem organization|GO:0009933;phosphorylation|GO:0016310	cellular_component_unknown|GO:0005575	protein kinase activity|GO:0004672;protein serine/threonine kinase activity|GO:0004674	gi|110468068|gb|DQ767687.1|	96.77	62	2	0	9	70	1373	1434	2e-17	85.4	DQ767687.1
AT3G25900	-0.057	0.117	0.168	0.880294	0.913291	0.767029	0	methionine biosynthetic process|GO:0009086	cellular_component_unknown|GO:0005575	homocysteine S-methyltransferase activity|GO:0008898	gi|110468085|gb|DQ679980.1|	92.86	70	5	0	1	70	196	265	3e-18	88.3	DQ679980.1
AT2G22540	0.058	0.056	0.116	0.947586	0.955724	0.845407	0	floral whorl development|GO:0048438;negative regulation of flower development|GO:0009910;negative regulation of transcription|GO:0016481;response to temperature stimulus|GO:0009266	nucleus|GO:0005634	transcription factor activity|GO:0003700;translation repressor activity, nucleic acid binding|GO:0000900	gi|108947778|gb|DQ641675.1|	90	70	7	0	1	70	360	429	1e-16	82.5	DQ641675.1
AT4G24540	0.045	-0.377	-0.059	0.959176	0.430356	0.933832	0	floral whorl development|GO:0048438;regulation of timing of transition from vegetative to reproductive phase|GO:0048510	nucleus|GO:0005634	protein binding|GO:0005515;protein heterodimerization activity|GO:0046982;protein homodimerization activity|GO:0042803;transcription factor activity|GO:0003700	gi|108947778|gb|DQ641675.1|	73.91	69	18	0	2	70	295	363	1e-06	49.7	DQ641675.1
AT2G19750	0.224	0.414	0.682	0.820466	0.635906	0.180334	0	translation|GO:0006412	ribosome|GO:0005840	structural constituent of ribosome|GO:0003735	gi|109729352|gb|DQ539652.1|	84.85	66	10	0	5	70	188	123	3e-12	68.3	DQ539652.1
AT3G02040	-0.343	-0.591	-0.461	0.63871	0.249573	0.294288	0	glycerol metabolic process|GO:0006071		glycerophosphodiester phosphodiesterase activity|GO:0008889	gi|109729344|gb|DQ539644.1|	84.06	69	11	0	1	69	86	154	1e-12	69.7	DQ539644.1
AT1G50900	0.837	-0.471	-0.841	0.419916	0.710888	0.206674	0	biological_process_unknown|GO:0008150	chloroplast|GO:0009507	molecular_function_unknown|GO:0003674	gi|109729343|gb|DQ539643.1|	91.49	47	4	0	24	70	147	193	3e-09	58.3	DQ539643.1
AT5G17460	-0.061	0.223	-0.081	0.919368	0.5779	0.844222	0		mitochondrion|GO:0005739	molecular_function_unknown|GO:0003674	gi|109729333|gb|DQ539633.1|	85.51	69	10	0	1	69	177	245	1e-13	72.5	DQ539633.1
AT3G51240	0.159	0.075	-0.012	0.84799	0.944692	0.98893	0	flavonoid biosynthetic process|GO:0009813;response to UV-B|GO:0010224	cellular_component_unknown|GO:0005575	naringenin 3-dioxygenase activity|GO:0045486	gi|98991381|gb|DQ513329.1|	91.43	70	6	0	1	70	389	458	2e-17	85.4	DQ513329.1
AT5G59320	-0.155	-0.382	-0.473	0.848649	0.521359	0.237132	0	response to abscisic acid stimulus|GO:0009737	cell wall|GO:0005618	lipid binding|GO:0008289	gi|104717430|gb|DQ493894.1|	91.07	56	5	0	1	56	301	356	3e-12	68.3	DQ493894.1
AT2G42530	0.17	0.054	0.002	0.850576	0.967166	0.997052	0	response to cold|GO:0009409			gi|98991439|gb|DQ491005.1|	79.41	68	14	0	1	68	26	93	1e-09	59.7	DQ491005.1
AT2G30490	0.303	0.67	0.585	0.704599	0.2225	0.21299	0	phenylpropanoid biosynthetic process|GO:0009699;response to light stimulus|GO:0009416;response to wounding|GO:0009611	cellulose and pectin-containing cell wall|GO:0009505;endoplasmic reticulum|GO:0005783	trans-cinnamate 4-monooxygenase activity|GO:0016710	gi|94323524|gb|DQ485130.1|	92.65	68	5	0	1	68	985	1052	2e-17	85.4	DQ485130.1
AT5G61670	-0.066	-0.2245	-0.523	0.406797	0.679113	0.454701	0	carotene biosynthetic process|GO:0016120;chromoplast organization and biogenesis|GO:0009661	plastid|GO:0009536	molecular_function_unknown|GO:0003674	gi|111146933|gb|DQ482459.1|	92.75	69	5	0	1	69	424	492	7e-18	86.8	DQ482459.1
AT4G09170	-0.069	-0.075	0.341	0.951782	0.952575	0.498414	0	biological_process_unknown|GO:0008150		molecular_function_unknown|GO:0003674	gi|94449962|gb|DQ473584.1|	78.69	61	13	0	1	61	315	375	2e-07	52.5	DQ473584.1
AT5G61850	-0.416	-0.288	-0.226	0.807024	0.897812	0.888206	0	flower development|GO:0009908;gibberellic acid mediated signaling|GO:0009740	nucleus|GO:0005634	transcription factor activity|GO:0003700	gi|93278160|gb|DQ471932.1|	100	70	0	0	1	70	838	907	1e-22	102	DQ471932.1
AT5G37850	0.077	0.101	-0.166	0.938133	0.922886	0.767912	0	hyperosmotic salinity response|GO:0042538;pyridoxal 5'-phosphate salvage|GO:0009443;pyridoxine biosynthetic process|GO:0008615;trichoblast differentiation|GO:0010054	chloroplast|GO:0009507	kinase activity|GO:0016301;pyridoxal kinase activity|GO:0008478	gi|92111350|gb|DQ463962.1|	98.44	64	1	0	1	64	1964	2027	4e-19	91.1	DQ463962.1
AT1G08370	-0.041	0.092	0.052	0.973382	0.930741	0.949506	0	deadenylation-independent decapping|GO:0031087	cytoplasmic mRNA processing body|GO:0000932;cytoplasm|GO:0005737	m7G(5')pppN diphosphatase activity|GO:0050072;protein homodimerization activity|GO:0042803	gi|92111034|gb|DQ459313.1|	96.55	29	1	0	5	33	28	56	0.0004	41.1	DQ459313.1
AT1G07420	-0.23	0.059	-0.043	0.868901	0.979319	0.972389	0	metabolic process|GO:0008152	endomembrane system|GO:0012505	C-4 methylsterol oxidase activity|GO:0000254	gi|92111033|gb|DQ459312.1|	91.43	70	6	0	1	70	181	112	2e-17	85.4	DQ459312.1
AT1G01220	0.357	0.051	0.228	0.583597	0.964537	0.626311	0	metabolic process|GO:0008152;phosphorylation|GO:0016310	cytoplasm|GO:0005737	ATP binding|GO:0005524;galactokinase activity|GO:0004335	gi|92111032|gb|DQ459311.1|	88.57	70	8	0	1	70	437	506	1e-15	79.7	DQ459311.1
AT1G01540	-0.196	-0.183	-0.07	0.865015	0.895643	0.948309	0	protein amino acid phosphorylation|GO:0006468	cellular_component_unknown|GO:0005575	kinase activity|GO:0016301	gi|92111030|gb|DQ459309.1|	87.18	39	5	0	27	65	545	507	6e-05	44	DQ459309.1
AT4G34050	0.171	0.107	-0.176	0.88015	0.954441	0.892279	0		cytosol|GO:0005829	O-methyltransferase activity|GO:0008171	gi|91694370|gb|DQ457404.1|	97.14	70	2	0	1	70	331	400	7e-21	96.8	DQ457404.1
AT1G50010	0.393	0.227	0.14	0.61942	0.824494	0.861545	0	microtubule-based process|GO:0007017	tubulin complex|GO:0045298	structural constituent of cytoskeleton|GO:0005200	gi|164470435|gb|DQ414683.2|	93.55	62	4	0	1	62	1421	1482	1e-15	79.7	DQ414683.2
AT4G14960	0.197	-0.2865	-0.839	0.848697	0.801257	0.119258	0	microtubule cytoskeleton organization and biogenesis|GO:0000226	microtubule|GO:0005874;tubulin complex|GO:0045298	structural constituent of cytoskeleton|GO:0005200	gi|164470435|gb|DQ414683.2|	93.02	43	3	0	1	43	1237	1279	2e-08	55.4	DQ414683.2
AT2G07741	0.47	-0.559	-0.595	0.697252	0.642006	0.422505	0	cellular respiration|GO:0045333;mitochondrial ATP synthesis coupled proton transport|GO:0042776	mitochondrion|GO:0005739;proton-transporting ATP synthase complex|GO:0045259	hydrogen ion transporting ATP synthase activity, rotational mechanism|GO:0046933	gi|89279377|gb|DQ412559.1|	100	70	0	0	1	70	474	543	1e-22	102	DQ412559.1
AT1G29260	0.424	-0.094	-0.012	0.426	0.917492	0.986708	0	protein targeting to peroxisome|GO:0006625		peroxisome matrix targeting signal-2 binding|GO:0005053;protein binding|GO:0005515	gi|90186626|gb|DQ405265.1|	83.82	68	11	0	1	68	408	475	3e-12	68.3	DQ405265.1
AT1G76970	-0.173	-0.007	0.496	0.853391	0.994652	0.287672	0	intra-Golgi vesicle-mediated transport|GO:0006891;intracellular protein transport|GO:0006886	Golgi stack|GO:0005795	protein transporter activity|GO:0008565	gi|89078188|gb|DQ403927.1|	82.22	45	8	0	24	68	130	86	6e-05	44	DQ403927.1
AT3G54320	-0.0773333	-0.328	-0.211	0.887438	0.553727	0.606514	0	lipid biosynthetic process|GO:0008610;regulation of carbohydrate metabolic process|GO:0006109;regulation of glycolysis|GO:0006110;regulation of transcription, DNA-dependent|GO:0006355;response to sucrose stimulus|GO:0009744;triacylglycerol biosynthetic process|GO:0019432	nucleus|GO:0005634	DNA binding|GO:0003677;transcription factor activity|GO:0003700	gi|89357184|gb|DQ402050.1|	88.06	67	8	0	2	68	3311	3377	2e-14	75.4	DQ402050.1
AT2G38760	0.123	-0.147	0.32	0.892438	0.88717	0.48872	0		cell surface|GO:0009986	calcium ion binding|GO:0005509;calcium-dependent phospholipid binding|GO:0005544	gi|251747932|gb|DQ388684.2|	89.86	69	7	0	1	69	744	812	4e-16	81.1	DQ388684.2
AT3G57240	0.243	0.971	1.134	0.881929	0.302314	0.127509	0	response to bacterium|GO:0009617	endomembrane system|GO:0012505	cellulase activity|GO:0008810;hydrolase activity, hydrolyzing O-glycosyl compounds|GO:0004553	gi|86371163|gb|DQ359125.1|	80	60	12	0	11	70	369	428	6e-08	54	DQ359125.1
AT4G24060	-0.188	0.116	-0.095	0.820327	0.918189	0.903187	0	regulation of transcription|GO:0045449	cellular_component_unknown|GO:0005575	DNA binding|GO:0003677;transcription factor activity|GO:0003700	gi|86211340|gb|DQ358088.1|	91.43	70	6	0	1	70	392	461	2e-17	85.4	DQ358088.1
AT3G26744	-0.375	-0.243	0.126	0.629912	0.807511	0.87494	0	positive regulation of transcription|GO:0045941;protein ubiquitination|GO:0016567;response to cold|GO:0009409	nucleus|GO:0005634	DNA binding|GO:0003677;transcription activator activity|GO:0016563;transcription factor activity|GO:0003700	gi|85687384|gb|DQ334725.1|	88.57	70	8	0	1	70	603	672	1e-15	79.7	DQ334725.1
AT2G36530	-0.047	0.456	0.012	0.986098	0.806128	0.992955	0	response to cold|GO:0009409;response to light stimulus|GO:0009416	cytoplasm|GO:0005737;mitochondrial envelope|GO:0005740;mitochondrion|GO:0005739;nucleus|GO:0005634	phosphopyruvate hydratase activity|GO:0004634	gi|90194337|gb|DQ334724.2|	97.06	68	2	0	1	68	1327	1394	5e-20	94	DQ334724.2
AT5G44120	-0.108	-0.251	0.035	0.920417	0.786447	0.796006	0		endomembrane system|GO:0012505	nutrient reservoir activity|GO:0045735	gi|86611321|gb|DQ328613.1|	88.06	67	8	0	4	70	1785	1851	2e-14	75.4	DQ328613.1
AT4G25130	-0.274	-0.264	-0.164	0.539967	0.513772	0.612656	0	protein modification process|GO:0006464	chloroplast|GO:0009507	protein-methionine-S-oxide reductase activity|GO:0008113	gi|86611319|gb|DQ328612.1|	81.43	70	10	1	1	70	303	237	2e-10	62.5	DQ328612.1
AT4G34240	0.294	0.1625	-0.2615	0.798417	0.822305	0.656382	0	response to abscisic acid stimulus|GO:0009737;response to water deprivation|GO:0009414	plastid|GO:0009536	3-chloroallyl aldehyde dehydrogenase activity|GO:0004028;aldehyde dehydrogenase (NAD) activity|GO:0004029	gi|83701642|gb|DQ307275.1|	81.54	65	12	0	6	70	1462	1526	4e-10	61.1	DQ307275.1
AT3G01060	0.0336667	0.085	-0.141667	0.910436	0.949041	0.85076	0	biological_process_unknown|GO:0008150		molecular_function_unknown|GO:0003674	gi|83701640|gb|DQ307274.1|	86.96	69	8	1	3	70	1087	1155	1e-13	72.5	DQ307274.1
AT3G07590	0.001	0.009	-0.256	0.999209	0.99303	0.383814	0	mRNA metabolic process|GO:0016071	nucleus|GO:0005634;small nucleolar ribonucleoprotein complex|GO:0005732	molecular_function_unknown|GO:0003674	gi|83272156|gb|DQ298446.1|	91.43	70	6	0	1	70	184	253	2e-17	85.4	DQ298446.1
AT1G47230	-0.0666667	0.0963333	0.0263333	0.871732	0.90316	0.87168	0	regulation of progression through cell cycle|GO:0000074	nucleus|GO:0005634	cyclin-dependent protein kinase regulator activity|GO:0016538	gi|83032265|gb|DQ296192.1|	91.04	67	6	0	1	67	508	574	4e-16	81.1	DQ296192.1
AT5G60490	0.009	-0.051	0.055	0.99468	0.954621	0.933789	0	cell adhesion|GO:0007155	anchored to membrane|GO:0031225	molecular_function_unknown|GO:0003674	gi|83032261|gb|DQ296191.1|	87.14	70	9	0	1	70	220	289	8e-15	76.8	DQ296191.1
AT1G61790	0.078	-0.066	-0.098	0.927739	0.944692	0.876615	0	biological_process_unknown|GO:0008150	endoplasmic reticulum|GO:0005783	oligosaccharide transmembrane transporter activity|GO:0015157	gi|83032258|gb|DQ296190.1|	90	70	7	0	1	70	792	861	1e-16	82.5	DQ296190.1
AT3G20570	0.129	0.068	0.239	0.897349	0.959168	0.681072	0	electron transport|GO:0006118	anchored to membrane|GO:0031225	copper ion binding|GO:0005507	gi|83032254|gb|DQ296189.1|	90	70	7	0	1	70	422	491	1e-16	82.5	DQ296189.1
AT1G07140	0.091	0.145	0.366	0.88099	0.81278	0.187938	0	protein import into nucleus, translocation|GO:0000060	cellular_component_unknown|GO:0005575	Ran GTPase binding|GO:0008536	gi|83032251|gb|DQ296188.1|	80.88	68	6	4	10	70	790	857	4e-07	51.1	DQ296188.1
AT2G39460	0.297	0.412	0.171	0.867576	0.82426	0.916387	0	ribosome biogenesis and assembly|GO:0042254;translation|GO:0006412	cytosolic large ribosomal subunit (sensu Bacteria)|GO:0009282;cytosolic ribosome (sensu Eukaryota)|GO:0005830;intracellular|GO:0005622;large ribosomal subunit|GO:0015934	RNA binding|GO:0003723;structural constituent of ribosome|GO:0003735	gi|83032248|gb|DQ296187.1|	82.61	69	12	0	2	70	99	167	8e-12	66.8	DQ296187.1
AT3G55280	0.502	0.807	0.398	0.728992	0.516212	0.71523	0	ribosome biogenesis and assembly|GO:0042254;translation|GO:0006412	cytosolic large ribosomal subunit (sensu Bacteria)|GO:0009282;intracellular|GO:0005622	RNA binding|GO:0003723;structural constituent of ribosome|GO:0003735	gi|83032248|gb|DQ296187.1|	84.38	64	10	0	3	66	163	226	2e-11	65.4	DQ296187.1
AT2G31980	-0.194	-0.081	0.027	0.688623	0.909624	0.959236	0	biological_process_unknown|GO:0008150	endomembrane system|GO:0012505	cysteine protease inhibitor activity|GO:0004869	gi|83032244|gb|DQ296186.1|	75	68	17	0	2	69	193	260	4e-07	51.1	DQ296186.1
AT3G55110	0.134	0.044	-0.044	0.884749	0.97546	0.957926	0			ATPase activity, coupled to transmembrane movement of substances|GO:0042626	gi|83032240|gb|DQ296185.1|	84.29	70	11	0	1	70	1996	2065	4e-13	71.1	DQ296185.1
AT3G55130	0.803	0.414	0.003	0.511713	0.79431	0.997357	0	antibiotic transport|GO:0042891;vacuolar transport|GO:0007034	vacuolar lumen|GO:0005775	ATPase activity, coupled to transmembrane movement of substances|GO:0042626	gi|83032240|gb|DQ296185.1|	90.24	41	4	0	1	41	2230	2270	1e-06	49.7	DQ296185.1
AT1G31770	-0.294	-0.083	-0.333	0.573954	0.92145	0.299042	0			ATPase activity, coupled to transmembrane movement of substances|GO:0042626	gi|83032233|gb|DQ296183.1|	91.43	70	6	0	1	70	1530	1599	2e-17	85.4	DQ296183.1
AT5G23280	-0.041	-0.234	-0.506	0.962849	0.726654	0.133547	0	regulation of transcription|GO:0045449	cellular_component_unknown|GO:0005575	transcription factor activity|GO:0003700	gi|83032231|gb|DQ296182.1|	75.38	65	11	1	1	60	767	831	8e-06	46.8	DQ296182.1
AT1G65960	0.129	-0.314	0.178	0.894466	0.717362	0.77901	0	protein ubiquitination|GO:0016567	ubiquitin ligase complex|GO:0000151	ubiquitin-protein ligase activity|GO:0004842	gi|83032223|gb|DQ296178.1|	85.71	70	10	0	1	70	557	488	5e-14	74	DQ296178.1
AT1G09840	-0.2305	-0.1345	-0.22	0.65528	0.762606	0.633425	0	protein amino acid phosphorylation|GO:0006468		protein kinase activity|GO:0004672	gi|82570048|gb|DQ267212.1|	90	70	7	0	1	70	247	316	1e-16	82.5	DQ267212.1
AT1G57870	0.01	0.171	-0.105	0.996049	0.897556	0.916387	0	protein amino acid phosphorylation|GO:0006468	cellular_component_unknown|GO:0005575	protein kinase activity|GO:0004672	gi|82570048|gb|DQ267212.1|	81.43	70	13	0	1	70	245	314	2e-11	65.4	DQ267212.1
AT2G33735	0.249	-0.116	0.186	0.650069	0.884441	0.634731	0	protein folding|GO:0006457	cellular_component_unknown|GO:0005575	heat shock protein binding|GO:0031072;unfolded protein binding|GO:0051082	gi|82570047|gb|DQ267211.1|	94.29	70	4	0	1	70	127	196	4e-19	91.1	DQ267211.1
AT1G17665	-0.331	-0.354	-0.515	0.813639	0.825144	0.53492	0	biological_process_unknown|GO:0008150	endomembrane system|GO:0012505	molecular_function_unknown|GO:0003674	gi|82570060|gb|DQ267207.1|	77.14	70	16	0	1	70	251	320	8e-09	56.8	DQ267207.1
AT3G56350	0.404	0.641	-0.096	0.826996	0.732019	0.958375	0	removal of superoxide radicals|GO:0019430	mitochondrion|GO:0005739	manganese superoxide dismutase activity|GO:0008383	gi|82570056|gb|DQ267204.1|	87.14	70	9	0	1	70	150	219	8e-15	76.8	DQ267204.1
AT5G16830	0.033	-0.046	-0.153	0.97673	0.9647	0.758362	0	Golgi to vacuole transport|GO:0006896;intracellular protein transport|GO:0006886;late endosome to vacuole transport|GO:0045324;membrane fusion|GO:0006944	late endosome|GO:0005770;membrane|GO:0016020;trans-Golgi network transport vesicle|GO:0030140	SNAP receptor activity|GO:0005484	gi|82570054|gb|DQ267201.1|	95.71	70	3	0	1	70	171	240	5e-20	94	DQ267201.1
AT1G64480	-0.609	-0.463	-0.573	0.638222	0.76899	0.498414	0	calcium-mediated signaling|GO:0019722	cellular_component_unknown|GO:0005575	calcium ion binding|GO:0005509	gi|79835717|gb|DQ248965.1|	74.29	70	18	0	1	70	185	254	4e-07	51.1	DQ248965.1
AT1G44350	0.055	0.19	0.248	0.952556	0.808963	0.549778	0	auxin metabolic process|GO:0009850;proteolysis|GO:0006508	endomembrane system|GO:0012505	IAA-amino acid conjugate hydrolase activity|GO:0010178;metallopeptidase activity|GO:0008237	gi|81239130|gb|DQ233253.1|	88.24	68	8	0	3	70	1119	1186	8e-15	76.8	DQ233253.1
AT5G54140	0.026	-0.198	-0.277	0.986098	0.842765	0.603535	0	auxin metabolic process|GO:0009850;proteolysis|GO:0006508	endomembrane system|GO:0012505	IAA-amino acid conjugate hydrolase activity|GO:0010178;metallopeptidase activity|GO:0008237	gi|81239130|gb|DQ233253.1|	75.38	65	16	0	1	65	647	711	1e-06	49.7	DQ233253.1
AT1G51760	0.248	0.394	0.374	0.722996	0.508098	0.372517	0	proteolysis|GO:0006508	endoplasmic reticulum|GO:0005783	IAA-Ala conjugate hydrolase activity|GO:0010179;metallopeptidase activity|GO:0008237	gi|81239126|gb|DQ233251.1|	90	40	4	0	11	50	732	771	3e-06	48.3	DQ233251.1
AT2G07751	0.279	0.357	0.122	0.69823	0.600565	0.864848	0	cellular respiration|GO:0045333;electron transport|GO:0006118	mitochondrial envelope|GO:0005740	NADH dehydrogenase activity|GO:0003954	gi|91269822|gb|DQ219817.1|	100	70	0	0	1	70	1601	1670	1e-22	102	DQ219817.1
AT2G07675	0.181	0.572	0.689	0.879753	0.453069	0.209129	0	translation|GO:0006412	mitochondrial large ribosomal subunit|GO:0005762	structural constituent of ribosome|GO:0003735	gi|91269808|gb|DQ219816.1|	94.29	70	4	0	1	70	1930	1999	4e-19	91.1	DQ219816.1
AT4G37750	-0.279	0.168	0.026	0.865924	0.932502	0.987196	0	gamete generation|GO:0007276;organ morphogenesis|GO:0009887;regulation of cell proliferation|GO:0042127;regulation of transcription, DNA-dependent|GO:0006355	nucleus|GO:0005634	DNA binding|GO:0003677;transcription factor activity|GO:0003700	gi|76365508|gb|DQ211970.1|	75.34	73	15	1	1	70	1417	1489	2e-07	52.5	DQ211970.1
AT5G51990	-0.254	-0.002	-0.127	0.736741	0.997775	0.865143	0	regulation of transcription, DNA-dependent|GO:0006355	nucleus|GO:0005634	DNA binding|GO:0003677;transcription activator activity|GO:0016563;transcription factor activity|GO:0003700	gi|78057503|gb|DQ208402.1|	86.89	61	8	0	1	61	600	660	8e-12	66.8	DQ208402.1
AT2G03170	0.573	0.191	-0.141	0.759314	0.944858	0.946153	0	ubiquitin-dependent protein catabolic process|GO:0006511	cellular_component_unknown|GO:0005575	protein binding|GO:0005515;ubiquitin-protein ligase activity|GO:0004842	gi|81248476|gb|DQ206627.1|	77.78	54	9	1	16	69	287	337	0.0002	42.5	DQ206627.1
AT3G52470	-0.332	-0.137	0.078	0.623691	0.891893	0.918852	0	biological_process_unknown|GO:0008150	endomembrane system|GO:0012505		gi|78214841|gb|DQ205339.1|	87.14	70	9	0	1	70	123	192	8e-15	76.8	DQ205339.1
AT2G35960	0.212	0.119	0.07	0.848649	0.930741	0.947157	0	biological_process_unknown|GO:0008150	cellular_component_unknown|GO:0005575	molecular_function_unknown|GO:0003674	gi|78214841|gb|DQ205339.1|	71.01	69	11	1	1	69	57	116	0.0004	41.1	DQ205339.1
AT4G09590	-0.791	-0.352	-0.547	0.396767	0.769927	0.370231	0	biological_process_unknown|GO:0008150	cellular_component_unknown|GO:0005575	molecular_function_unknown|GO:0003674	gi|78214841|gb|DQ205339.1|	79.31	58	12	0	5	62	398	455	4e-07	51.1	DQ205339.1
AT2G42540	-0.6955	-0.914	-1.092	0.451991	0.366677	0.206706	0	cold acclimation|GO:0009631;response to cold|GO:0009409;response to freezing|GO:0050826;response to osmotic stress|GO:0006970	chloroplast stroma|GO:0009570	molecular_function_unknown|GO:0003674	gi|90194339|gb|DQ192529.2|	97.22	36	1	0	34	69	51	86	4e-07	51.1	DQ192529.2
AT1G35720	-0.103	-0.249	-0.925	0.964564	0.913665	0.305318	0	response to abscisic acid stimulus|GO:0009737;response to osmotic stress|GO:0006970;response to oxidative stress|GO:0006979	cytosol|GO:0005829;membrane|GO:0016020	calcium ion binding|GO:0005509;calcium-dependent phospholipid binding|GO:0005544;peroxidase activity|GO:0004601;protein homodimerization activity|GO:0042803	gi|81176562|gb|DQ191753.1|	95.71	70	3	0	1	70	955	1024	5e-20	94	DQ191753.1
AT3G61150	0.168	0.152	-0.017	0.899851	0.925757	0.990159	0	regulation of transcription, DNA-dependent|GO:0006355	nucleus|GO:0005634	DNA binding|GO:0003677;transcription factor activity|GO:0003700	gi|77378037|gb|DQ182490.1|	94.2	69	4	0	2	70	1917	1985	1e-18	89.7	DQ182490.1
AT5G59820	-0.323	0.254	0.354	0.781313	0.8658	0.64811	0	cold acclimation|GO:0009631;hyperosmotic salinity response|GO:0042538;photosynthetic acclimation|GO:0009643;response to chitin|GO:0010200;response to cold|GO:0009409;response to heat|GO:0009408;response to light stimulus|GO:0009416;response to oxidative stress|GO:0006979;response to wounding|GO:0009611	intracellular|GO:0005622	nucleic acid binding|GO:0003676;transcription factor activity|GO:0003700;zinc ion binding|GO:0008270	gi|79150590|gb|DQ178981.1|	85.71	70	10	0	1	70	27	96	5e-14	74	DQ178981.1
AT5G04340	-0.002	0.009	0.183	0.999209	0.99303	0.669396	0		intracellular|GO:0005622	nucleic acid binding|GO:0003676;transcription factor activity|GO:0003700;zinc ion binding|GO:0008270	gi|79150553|gb|DQ178980.1|	74.29	70	18	0	1	70	196	265	4e-07	51.1	DQ178980.1
AT4G00360	-0.256	-0.106	-0.167	0.772218	0.930741	0.825044	0	fatty acid metabolic process|GO:0006631		fatty acid (omega-1)-hydroxylase activity|GO:0008393;oxygen binding|GO:0019825	gi|74048917|gb|DQ167182.1|	83.33	66	11	0	1	66	167	232	2e-11	65.4	DQ167182.1
AT3G51810	-0.585	-0.785	-0.535	0.457856	0.159762	0.287612	0	embryonic development ending in seed dormancy|GO:0009793;response to abscisic acid stimulus|GO:0009737	cellular_component_unknown|GO:0005575	molecular_function_unknown|GO:0003674	gi|81022818|gb|DQ166627.1|	92.65	68	5	0	1	68	631	698	2e-17	85.4	DQ166627.1
AT1G43670	-0.09	-0.239	-0.466	0.940147	0.820996	0.355754	0	fructose metabolic process|GO:0006000	cellular_component_unknown|GO:0005575	fructose-bisphosphatase activity|GO:0042132	gi|73811202|gb|DQ165552.1|	97.14	70	2	0	1	70	519	588	7e-21	96.8	DQ165552.1
AT1G69180	0.097	-0.1	-0.13	0.893513	0.905537	0.787891	0	carpel development|GO:0048440;nectary development|GO:0010254;polarity specification of adaxial/abaxial axis|GO:0009944;regulation of transcription|GO:0045449	cellular_component_unknown|GO:0005575	transcription factor activity|GO:0003700	gi|71068379|gb|DQ119055.1|	94.29	70	1	1	1	70	454	520	3e-18	88.3	DQ119055.1
AT1G69390	-0.366	-0.308	-0.154	0.700038	0.794216	0.873358	0	chloroplast fission|GO:0010020	chloroplast|GO:0009507	protein binding|GO:0005515	gi|71089832|gb|DQ118104.1|	85.71	70	10	0	1	70	636	705	5e-14	74	DQ118104.1
AT2G45690	0.314	0.022	0.388	0.600458	0.98783	0.290821	0	fatty acid biosynthetic process|GO:0006633;peroxisome organization and biogenesis|GO:0007031	endoplasmic reticulum membrane|GO:0005789;peroxisome|GO:0005777	molecular_function_unknown|GO:0003674	gi|71034440|gb|DQ115399.1|	97.14	70	2	0	1	70	933	1002	7e-21	96.8	DQ115399.1
AT2G10105	-0.217	0.087	-0.048	0.899382	0.973182	0.974681	0	biological_process_unknown|GO:0008150		molecular_function_unknown|GO:0003674	gi|71043190|gb|DQ112073.1|	80.95	63	9	1	4	66	583	642	2e-08	55.4	DQ112073.1
AT3G32903	0.127	0.36	-0.049	0.897066	0.63544	0.956376	0	biological_process_unknown|GO:0008150		molecular_function_unknown|GO:0003674	gi|71043190|gb|DQ112073.1|	88.89	36	4	0	1	36	1057	1022	0.0002	42.5	DQ112073.1
AT4G08780	1.45	0.726	0.445	0.147811	0.490784	0.603406	0	response to oxidative stress|GO:0006979	endomembrane system|GO:0012505	peroxidase activity|GO:0004601	gi|67772579|gb|DQ078754.1|	73.85	65	15	1	5	69	2206	2268	6e-05	44	DQ078754.1
AT4G38230	-0.166	-0.061	-0.178	0.753777	0.937933	0.622188	0	protein amino acid phosphorylation|GO:0006468	cellular_component_unknown|GO:0005575	calmodulin-dependent protein kinase activity|GO:0004683;kinase activity|GO:0016301	gi|71492978|gb|DQ071549.1|	74.29	70	18	0	1	70	942	1011	4e-07	51.1	DQ071549.1
AT2G23170	-0.029	0.275	0.54	0.985432	0.775823	0.25404	0	auxin homeostasis|GO:0010252;response to auxin stimulus|GO:0009733		indole-3-acetic acid amido synthetase|GO:0010279	gi|72398465|gb|DQ068153.1|	87.3	63	7	1	2	63	54	116	8e-12	66.8	DQ068153.1
AT5G24316	1.046	0.04	-0.162	0.333681	0.988096	0.899673	0		endomembrane system|GO:0012505	copper ion binding|GO:0005507;oxidoreductase activity|GO:0016491	gi|72398460|gb|DQ068148.1|	84.29	70	11	0	1	70	118	49	4e-13	71.1	DQ068148.1
AT1G10500	0.164	0.266	0.038	0.896209	0.832664	0.972389	0	iron-sulfur cluster assembly|GO:0016226	chloroplast stroma|GO:0009570	structural molecule activity|GO:0005198	gi|72398448|gb|DQ068136.1|	87.1	62	8	0	1	62	324	385	3e-12	68.3	DQ068136.1
AT2G39730	-0.827	-0.87575	-1.45375	0.694412	0.678149	0.286535	0	response to light stimulus|GO:0009416	chloroplast thylakoid membrane|GO:0009535;chloroplast|GO:0009507;plastoglobule|GO:0010287	ADP binding|GO:0043531;ATP binding|GO:0005524;enzyme regulator activity|GO:0030234;ribulose-1,5-bisphosphate carboxylase/oxygenase activase activity|GO:0046863	gi|72398444|gb|DQ068132.1|	94.29	70	4	0	1	70	184	253	4e-19	91.1	DQ068132.1
AT5G22510	0.343	0.211	0.504	0.700038	0.862731	0.345607	0	biological_process_unknown|GO:0008150	chloroplast|GO:0009507	beta-fructofuranosidase activity|GO:0004564	gi|72398433|gb|DQ068121.1|	82.86	70	12	0	1	70	267	198	3e-12	68.3	DQ068121.1
AT2G37710	-0.082	-0.052	-0.253	0.927343	0.961903	0.554231	0	response to salicylic acid stimulus|GO:0009751	endomembrane system|GO:0012505	kinase activity|GO:0016301	gi|72398423|gb|DQ068111.1|	87.14	70	9	0	1	70	604	673	8e-15	76.8	DQ068111.1
AT1G21540	0.357	0.072	0.17	0.531434	0.932343	0.695234	0	metabolic process|GO:0008152		catalytic activity|GO:0003824	gi|67043523|gb|DQ067216.1|	89.23	65	7	0	6	70	1	65	2e-14	75.4	DQ067216.1
AT2G25737	0.123	-0.055	0.228	0.886392	0.962601	0.641112	0		endomembrane system|GO:0012505;integral to membrane|GO:0016021		gi|67043798|gb|DQ062725.1|	88.41	69	8	0	1	69	924	992	3e-15	78.3	DQ062725.1
AT4G18960	-0.459	-0.191	-0.162	0.83263	0.948448	0.942589	0	carpel development|GO:0048440;maintenance of floral organ identity|GO:0048497;stamen development|GO:0048443	nucleus|GO:0005634	DNA binding|GO:0003677;transcription factor activity|GO:0003700	gi|67043457|gb|DQ060334.1|	94.29	70	4	0	1	70	226	295	4e-19	91.1	DQ060334.1
AT3G05530	1.501	0.585	0.061	0.103786	0.599875	0.962763	0	ubiquitin-dependent protein catabolic process|GO:0006511	cytoplasm|GO:0005737;nucleus|GO:0005634;proteasome regulatory particle, base subcomplex (sensu Eukaryota)|GO:0008540	ATPase activity|GO:0016887;calmodulin binding|GO:0005516	gi|2564336|dbj|D88663.1|	94.29	70	4	0	1	70	603	672	4e-19	91.1	D88663.1
AT1G09100	0.241	0.095	0.23	0.669525	0.910733	0.542833	0	glucose mediated signaling|GO:0010255	cytoplasm|GO:0005737;nucleus|GO:0005634	ATPase activity|GO:0016887;calmodulin binding|GO:0005516	gi|2564336|dbj|D88663.1|	85.29	68	10	0	1	68	957	1024	4e-13	71.1	D88663.1
AT3G55460	-0.197	-0.116	-0.085	0.644265	0.832664	0.827201	0	RNA splicing|GO:0008380;nuclear mRNA splicing, via spliceosome|GO:0000398	nuclear speck|GO:0016607	RNA binding|GO:0003723	gi|1480029|dbj|D78502.1|	79.66	59	8	2	15	69	219	277	8e-06	46.8	D78502.1
AT5G67510	0.463	0.399	0.186	0.674247	0.765726	0.86833	0	translation|GO:0006412	large ribosomal subunit|GO:0015934	structural constituent of ribosome|GO:0003735	gi|1480017|dbj|D78495.1|	78.57	70	15	0	1	70	326	395	1e-09	59.7	D78495.1
AT3G49910	0.188	0.363	0.236	0.862264	0.718903	0.73401	0	response to cold|GO:0009409;translation|GO:0006412	cytosolic ribosome (sensu Eukaryota)|GO:0005830;large ribosomal subunit|GO:0015934	structural constituent of ribosome|GO:0003735	gi|1480017|dbj|D78495.1|	90.57	53	5	0	18	70	46	98	6e-11	64	D78495.1
AT1G77760	0.129	0.566	0.434	0.959048	0.791982	0.75643	0	nitrate assimilation|GO:0042128;nitric oxide biosynthetic process|GO:0006809;response to light stimulus|GO:0009416	cytosol|GO:0005829	nitrate reductase activity|GO:0008940	gi|540486|dbj|D38220.1|BNANRB	90	70	7	0	1	70	2406	2475	1e-16	82.5	D38220.1
AT1G08830	0.067	0.042	0.436	0.952556	0.977679	0.343834	0	removal of superoxide radicals|GO:0019430;response to copper ion|GO:0046688;response to iron ion|GO:0010039;response to oxidative stress|GO:0006979	cytoplasm|GO:0005737;cytosol|GO:0005829	copper, zinc superoxide dismutase activity|GO:0004785	gi|91070628|gb|AY970822.1|	93.22	59	4	0	12	70	101	159	2e-14	75.4	AY970822.1
AT5G18100	0.197	-0.015	-0.17	0.723313	0.991082	0.670893	0	oxygen and reactive oxygen species metabolic process|GO:0006800;removal of superoxide radicals|GO:0019430;response to oxidative stress|GO:0006979	peroxisome|GO:0005777	copper, zinc superoxide dismutase activity|GO:0004785	gi|91070628|gb|AY970822.1|	74.58	59	15	0	6	64	498	556	6e-05	44	AY970822.1
AT1G11310	-0.152	-0.062	0.006	0.804963	0.941437	0.992076	0	cell death|GO:0008219;defense response to fungus, incompatible interaction|GO:0009817;defense response|GO:0006952;negative regulation of defense response|GO:0031348;response to fungus|GO:0009620	plasma membrane|GO:0005886	calmodulin binding|GO:0005516	gi|62208140|gb|AY967409.1|	84.75	59	9	0	1	59	1603	1661	4e-10	61.1	AY967409.1
AT4G01080	0.082	-0.501	-0.509	0.929136	0.299896	0.187938	0	biological_process_unknown|GO:0008150	cellular_component_unknown|GO:0005575		gi|61661520|gb|AY952464.1|	88.24	68	8	0	3	70	911	978	8e-15	76.8	AY952464.1
AT5G19540	1.479	0.577	0.258	0.396767	0.808963	0.895905	0	biological_process_unknown|GO:0008150	chloroplast|GO:0009507	molecular_function_unknown|GO:0003674	gi|62910998|gb|AY940439.1|	84.06	69	11	0	1	69	1303	1371	1e-12	69.7	AY940439.1
AT3G59530	-0.477	-0.158	-0.103	0.539577	0.89504	0.903666	0	alkaloid biosynthetic process|GO:0009821	endomembrane system|GO:0012505	strictosidine synthase activity|GO:0016844	gi|94410637|gb|AY940438.3|	85.29	68	10	0	1	68	1112	1179	4e-13	71.1	AY940438.3
AT2G01570	0.199	0.431	0.203	0.697252	0.213673	0.551623	0	gibberellic acid mediated signaling|GO:0009740;hyperosmotic salinity response|GO:0042538;negative regulation of seed germination|GO:0010187;regulation of transcription|GO:0045449;response to abscisic acid stimulus|GO:0009737;response to ethylene stimulus|GO:0009723;response to far red light|GO:0010218;response to salt stress|GO:0009651;seed dormancy|GO:0010162;seed germination|GO:0009845	nucleus|GO:0005634	transcription factor activity|GO:0003700	gi|60656558|gb|AY928549.1|	82.09	67	10	1	3	69	2973	3037	4e-10	61.1	AY928549.1
AT1G28650	1.423	-0.09	0.188	0.429588	0.982308	0.936126	0	lipid metabolic process|GO:0006629	endomembrane system|GO:0012505	carboxylesterase activity|GO:0004091	gi|62084738|gb|AY871275.1|	79.71	69	11	1	1	66	1051	1119	3e-09	58.3	AY871275.1
AT1G28640	-0.098	-0.17	-0.161	0.899271	0.830986	0.740898	0	glycerol biosynthetic process|GO:0006114;lipid metabolic process|GO:0006629	endomembrane system|GO:0012505	carboxylesterase activity|GO:0004091;lipase activity|GO:0016298	gi|62084738|gb|AY871275.1|	82	50	9	0	1	50	1543	1592	3e-06	48.3	AY871275.1
AT1G28660	0.1285	0.3165	-0.063	0.788386	0.857746	0.962683	0	lipid metabolic process|GO:0006629	endomembrane system|GO:0012505	carboxylesterase activity|GO:0004091	gi|61971496|gb|AY870270.1|	84.06	69	11	0	1	69	630	698	1e-12	69.7	AY870270.1
AT1G28570	0.0985	0.1555	-0.0835	0.921244	0.876778	0.610966	0	lipid metabolic process|GO:0006629	endomembrane system|GO:0012505	carboxylesterase activity|GO:0004091;lipase activity|GO:0016298	gi|62004689|gb|AY866419.1|	84.29	70	11	0	1	70	327	396	4e-13	71.1	AY866419.1
AT1G28610	-0.0405	-0.1935	0.0085	0.856408	0.784493	0.908062	0	lipid metabolic process|GO:0006629	endomembrane system|GO:0012505	carboxylesterase activity|GO:0004091;lipase activity|GO:0016298	gi|62004689|gb|AY866419.1|	80.6	67	13	0	2	68	625	691	4e-10	61.1	AY866419.1
AT3G01280	-0.095	0.047	0.17	0.924563	0.973182	0.772199	0	anion transport|GO:0006820	mitochondrial outer membrane|GO:0005741;mitochondrion|GO:0005739;plastid|GO:0009536	voltage-gated ion-selective channel activity|GO:0008308	gi|56693620|gb|AY835403.1|	82.35	68	12	0	1	68	208	275	2e-11	65.4	AY835403.1
AT3G61050	-0.516	-0.289	-0.253	0.355476	0.641337	0.538666	0	biological_process_unknown|GO:0008150		lipid binding|GO:0008289	gi|56693616|gb|AY835401.1|	93.94	66	4	0	5	70	598	663	2e-17	85.4	AY835401.1
AT4G03210	0.462	-0.918	-0.454	0.830306	0.612542	0.76553	0	carbohydrate metabolic process|GO:0005975;glucan metabolic process|GO:0006073	apoplast|GO:0048046;cell wall|GO:0005618;endomembrane system|GO:0012505	hydrolase activity, acting on glycosyl bonds|GO:0016798;xyloglucan:xyloglucosyl transferase activity|GO:0016762	gi|56480905|gb|AY834281.1|	87.5	64	8	0	7	70	694	757	4e-13	71.1	AY834281.1
AT4G18290	0.084	-0.082	0.274	0.942557	0.948448	0.627538	0	ion transport|GO:0006811;potassium ion transport|GO:0006813	plasma membrane|GO:0005886	cyclic nucleotide binding|GO:0030551;inward rectifier potassium channel activity|GO:0005242	gi|60396810|gb|AY796219.1|	79.45	73	12	1	1	70	1924	1996	4e-10	61.1	AY796219.1
aTh-MIR319a	0.167	0.062	-0.149	0.774233	0.941086	0.726832	0	miRNA-mediated gene silencing|GO:0035195	cellular_component_unknown|GO:0005575	molecular_function_unknown|GO:0003674	gi|60265055|gb|AY775975.1|	95.65	69	3	0	2	70	851	919	1e-19	92.5	AY775975.1
AT3G18040	-0.469	-0.306	-0.283	0.42792	0.633588	0.504039	0	signal transduction|GO:0007165	mitochondrion|GO:0005739	MAP kinase activity|GO:0004707	gi|53850801|gb|AY737714.1|	87.04	54	7	0	2	55	1563	1616	1e-09	59.7	AY737714.1
AT2G20900	0.0425	0.0845	0.7355	0.957744	0.803791	0.117567	0	protein kinase C activation|GO:0007205	cellular_component_unknown|GO:0005575	diacylglycerol kinase activity|GO:0004143	gi|56713931|gb|AY701399.1|	89.71	68	7	0	3	70	151	218	1e-15	79.7	AY701399.1
AT4G14716	-0.05	0.131	-0.204	0.957281	0.884441	0.648138	0	biological_process_unknown|GO:0008150	cellular_component_unknown|GO:0005575	acireductone dioxygenase [iron(II)-requiring] activity|GO:0010309;metal ion binding|GO:0046872	gi|56713921|gb|AY701394.1|	75.34	73	9	4	2	70	174	241	6e-05	44	AY701394.1
AT5G18170	0.158	-0.255	0.066	0.826996	0.725625	0.928851	0	amino acid metabolic process|GO:0006520	mitochondrion|GO:0005739	oxidoreductase activity|GO:0016491	gi|51471652|gb|AY693422.1|	85.42	48	7	0	3	50	273	320	4e-07	51.1	AY693422.1
AT1G19640	0.201	0.071	0.311	0.724	0.931989	0.362518	0	jasmonic acid biosynthetic process|GO:0009695;jasmonic acid mediated signaling pathway|GO:0009867;jasmonic acid metabolic process|GO:0009694;response to wounding|GO:0009611	cytoplasm|GO:0005737	jasmonate O-methyltransferase activity|GO:0030795	gi|55442026|gb|AY667499.1|	88.57	70	8	0	1	70	84	153	1e-15	79.7	AY667499.1
AT4G36710	-0.023	-0.153	-0.108	0.991054	0.905537	0.912044	0	regulation of transcription|GO:0045449	cellular_component_unknown|GO:0005575	transcription factor activity|GO:0003700	gi|50346910|gb|AY664405.1|	84.06	69	11	0	2	70	713	781	1e-12	69.7	AY664405.1
AT4G36720	-0.293	0.007	-0.337	0.803465	0.996127	0.662351	0	-	-	-	gi|50346910|gb|AY664405.1|	90.62	64	6	0	5	68	2130	2193	8e-15	76.8	AY664405.1
AT2G34870	-0.252	-0.265	-0.152	0.700038	0.722882	0.778517	0	embryonic development ending in seed dormancy|GO:0009793	endomembrane system|GO:0012505	molecular_function_unknown|GO:0003674	gi|50363258|gb|AY662496.1|	75.71	70	11	2	7	70	1001	1070	3e-06	48.3	AY662496.1
AT3G63520	-0.163	-0.214	-0.113	0.871412	0.838	0.894853	0	carotene catabolic process|GO:0016121;carotenoid catabolic process|GO:0016118;response to water deprivation|GO:0009414;xanthophyll catabolic process|GO:0016124	cytoplasm|GO:0005737	9-cis-epoxycarotenoid dioxygenase activity|GO:0045549	gi|54610974|gb|AY646239.1|	91.43	70	6	0	1	70	1637	1706	2e-17	85.4	AY646239.1
AT3G14440	-0.07	-0.266	0.181	0.957281	0.819816	0.83089	0	abscisic acid biosynthetic process|GO:0009688;hyperosmotic salinity response|GO:0042538;response to osmotic stress|GO:0006970;response to water deprivation|GO:0009414	chloroplast stroma|GO:0009570;chloroplast thylakoid membrane|GO:0009535	9-cis-epoxycarotenoid dioxygenase activity|GO:0045549	gi|54610974|gb|AY646239.1|	92.75	69	5	0	2	70	1342	1410	7e-18	86.8	AY646239.1
AT3G54340	-0.956	-0.91	-0.711	0.419916	0.350296	0.371259	0	petal development|GO:0048441;stamen development|GO:0048443	nucleus|GO:0005634	DNA binding|GO:0003677;transcription factor activity|GO:0003700	gi|48375196|gb|AY623003.1|	91.43	70	6	0	1	70	586	655	2e-17	85.4	AY623003.1
AT3G11170	0.217	0.323	-0.126	0.697252	0.494235	0.787891	0	fatty acid biosynthetic process|GO:0006633;response to cold|GO:0009409	chloroplast|GO:0009507;plastid membrane|GO:0042170	omega-3 fatty acid desaturase activity|GO:0042389	gi|46849974|gb|AY592974.1|	87.88	66	8	0	1	66	1268	1333	5e-14	74	AY592974.1
AT1G09700	0.073	-0.035	-0.106	0.926878	0.973182	0.842104	0	RNA interference, production of ta-siRNAs|GO:0010267;miRNA-mediated gene silencing, mRNA cleavage|GO:0035279;miRNA-mediated gene silencing, production of miRNAs|GO:0035196;response to abscisic acid stimulus|GO:0009737;response to auxin stimulus|GO:0009733;response to cytokinin stimulus|GO:0009735	nuclear body|GO:0016604;nuclear dicing body|GO:0010445;nucleus|GO:0005634	double-stranded RNA binding|GO:0003725;miRNA binding|GO:0035198;protein binding|GO:0005515	gi|50511726|gb|AY578150.1|	85.51	69	10	0	2	70	735	803	1e-13	72.5	AY578150.1
AT5G06760	0.019	-0.324	-0.187	0.993807	0.769489	0.820034	0	embryonic development ending in seed dormancy|GO:0009793	cellular_component_unknown|GO:0005575	molecular_function_unknown|GO:0003674	gi|50429307|gb|AY572958.1|	92.86	70	5	0	1	70	67	136	3e-18	88.3	AY572958.1
AT4G27140	0.002	0.023	0.523	0.999209	0.989445	0.2498	0	lipid transport|GO:0006869	endomembrane system|GO:0012505	lipid binding|GO:0008289;nutrient reservoir activity|GO:0045735	gi|45593277|gb|AY570250.1|	83.33	66	11	0	1	66	474	539	2e-11	65.4	AY570250.1
AT4G27150	-0.186	-0.104	-0.047	0.769763	0.905861	0.946153	0	lipid transport|GO:0006869	endomembrane system|GO:0012505	lipid binding|GO:0008289;nutrient reservoir activity|GO:0045735	gi|45593277|gb|AY570250.1|	82.14	56	7	2	15	70	558	610	3e-06	48.3	AY570250.1
AT2G27380	-0.066	0.676	0.824	0.985242	0.752787	0.473709	0	cellulose and pectin-containing cell wall modification|GO:0009827;seed germination|GO:0009845	endomembrane system|GO:0012505	structural constituent of cell wall|GO:0005199	gi|45593258|gb|AY570239.1|	89.23	65	7	0	5	69	333	397	2e-14	75.4	AY570239.1
AT2G02010	0.976	0.794	0.59	0.218993	0.204517	0.281583	0	carboxylic acid metabolic process|GO:0019752;glutamate decarboxylation to succinate|GO:0006540;glutamate metabolic process|GO:0006536	cellular_component_unknown|GO:0005575	calmodulin binding|GO:0005516	gi|45935271|gb|AY559320.1|	95.71	70	3	0	1	70	519	588	5e-20	94	AY559320.1
AT1G65970	-0.343	0.103	0.563	0.728992	0.944889	0.340329	0	electron transport|GO:0006118		oxygen binding|GO:0019825	gi|45935267|gb|AY559318.1|	89.71	68	7	0	3	70	1190	1123	1e-15	79.7	AY559318.1
AT5G17330	0.375	0.217	0.259	0.6176	0.821615	0.624446	0	carboxylic acid metabolic process|GO:0019752;glutamate decarboxylation to succinate|GO:0006540;glutamate metabolic process|GO:0006536		calmodulin binding|GO:0005516;glutamate decarboxylase activity|GO:0004351	gi|45935267|gb|AY559318.1|	75.44	57	14	0	13	69	1191	1247	6e-05	44	AY559318.1
AT4G25840	1.444	0.335	-0.169	0.366323	0.897556	0.936126	0	metabolic process|GO:0008152	chloroplast|GO:0009507	hydrolase activity|GO:0016787	gi|51102311|gb|AY553911.1|	91.43	70	6	0	1	70	351	420	2e-17	85.4	AY553911.1
AT5G57440	-0.19	-0.154	-0.037	0.845725	0.897812	0.968232	0	metabolic process|GO:0008152	mitochondrion|GO:0005739	hydrolase activity|GO:0016787	gi|51102311|gb|AY553911.1|	85.29	68	10	0	2	69	46	113	4e-13	71.1	AY553911.1
AT1G56110	-0.076	0.29	0.394	0.94539	0.755531	0.413271	0		nucleolus|GO:0005730		gi|51102309|gb|AY553910.1|	88.57	70	8	0	1	70	222	291	1e-15	79.7	AY553910.1
AT5G15530	-0.251	0.282	-0.032	0.753708	0.764514	0.970532	0	fatty acid biosynthetic process|GO:0006633	chloroplast|GO:0009507	biotin binding|GO:0009374	gi|44190487|gb|AY538674.1|	86.3	73	7	1	1	70	243	315	2e-14	75.4	AY538674.1
AT3G02470	-0.114	0.095	-0.019	0.882943	0.920617	0.977531	0	polyamine biosynthetic process|GO:0006596	cellular_component_unknown|GO:0005575	adenosylmethionine decarboxylase activity|GO:0004014	gi|42766609|gb|AY536644.1|	92.86	70	5	0	1	70	1321	1390	3e-18	88.3	AY536644.1
AT4G31300	0.112	0.374	0.753	0.955169	0.824675	0.347634	0	ubiquitin-dependent protein catabolic process|GO:0006511	proteasome core complex (sensu Eukaryota)|GO:0005839	peptidase activity|GO:0008233	gi|41352682|gb|AY518884.1|	88.57	70	8	0	1	70	211	280	1e-15	79.7	AY518884.1
AT1G48860	0.046	-0.256	-0.085	0.977918	0.824675	0.937831	0	aromatic amino acid family biosynthetic process|GO:0009073;glyphosate metabolic process|GO:0018920	chloroplast|GO:0009507	3-phosphoshikimate 1-carboxyvinyltransferase activity|GO:0003866	gi|46095336|gb|AY512663.1|	90	70	7	0	1	70	1270	1339	1e-16	82.5	AY512663.1
AT4G31870	0.136	-0.136	-0.205	0.847163	0.873933	0.622905	0	response to oxidative stress|GO:0006979	chloroplast|GO:0009507	glutathione peroxidase activity|GO:0004602	gi|40388500|gb|AY493200.1|	77.94	68	15	0	3	70	108	175	8e-09	56.8	AY493200.1
AT2G24620	-0.157	-0.265	-0.193	0.897349	0.832664	0.827658	0	biological_process_unknown|GO:0008150	cellular_component_unknown|GO:0005575	sugar binding|GO:0005529	gi|38046383|gb|AY448035.1|	75.93	54	13	0	3	56	648	701	0.0002	42.5	AY448035.1
AT5G15950	0.284	0.431	0.337	0.678011	0.437204	0.433728	0	polyamine biosynthetic process|GO:0006596;spermidine biosynthetic process|GO:0008295;spermine biosynthetic process|GO:0006597	cellular_component_unknown|GO:0005575	adenosylmethionine decarboxylase activity|GO:0004014	gi|38261496|gb|AY444341.1|	88.57	70	8	0	1	70	4091	4160	1e-15	79.7	AY444341.1
AT4G31800	0.107	0.3	-0.006	0.879753	0.544756	0.992869	0	defense response to bacterium|GO:0042742;defense response to fungus|GO:0050832;regulation of antiviral response by host|GO:0050691;regulation of defense response|GO:0031347;regulation of transcription, DNA-dependent|GO:0006355;response to salicylic acid stimulus|GO:0009751	nucleus|GO:0005634	transcription factor activity|GO:0003700	gi|42357641|gb|AY442333.1|	72.97	74	8	1	5	66	114	187	3e-06	48.3	AY442333.1
AT1G73270	0.03	0.46	0.312	0.980764	0.334277	0.434938	0	proteolysis|GO:0006508	endomembrane system|GO:0012505	serine carboxypeptidase activity|GO:0004185	gi|37361926|gb|AY383718.1|	84.72	72	8	1	2	70	1287	1358	4e-13	71.1	AY383718.1
AT2G23010	0.105	0.5015	0.1685	0.864586	0.344201	0.789616	0	proteolysis|GO:0006508	endomembrane system|GO:0012505	serine carboxypeptidase activity|GO:0004185	gi|37361926|gb|AY383718.1|	82.46	57	10	0	1	57	1373	1429	2e-08	55.4	AY383718.1
AT3G49570	-0.189	0.035	0.139	0.839018	0.982308	0.860206	0	biological_process_unknown|GO:0008150	cellular_component_unknown|GO:0005575	molecular_function_unknown|GO:0003674	gi|37528810|gb|AY383488.1|	94.59	37	2	0	34	70	39	75	1e-06	49.7	AY383488.1
AT5G07580	0.467	0.113	-0.064	0.444102	0.907966	0.935543	0	ethylene mediated signaling pathway|GO:0009873;regulation of transcription, DNA-dependent|GO:0006355	nucleus|GO:0005634	DNA binding|GO:0003677;transcription factor activity|GO:0003700	gi|38196008|gb|AY350710.1|	82.05	78	5	1	2	70	49310	49387	4e-13	71.1	AY350710.1
AT5G07420	-0.122	-0.138	0.096	0.887437	0.893162	0.895087	0	cell wall modification|GO:0042545	cellulose and pectin-containing cell wall|GO:0009505	pectinesterase activity|GO:0030599	gi|38196008|gb|AY350710.1|	83.33	72	10	2	1	70	4153	4224	2e-11	65.4	AY350710.1
AT5G07550	-0.091	-0.038	0.036	0.897349	0.970222	0.954744	0	sequestering of lipid|GO:0019915;sexual reproduction|GO:0019953	extracellular region|GO:0005576;membrane|GO:0016020	lipid binding|GO:0008289	gi|38196008|gb|AY350710.1|	78.57	70	13	2	2	70	46148	46080	6e-08	54	AY350710.1
AT5G07475	-0.129	-0.531	-0.567	0.913269	0.453726	0.272761	0	electron transport|GO:0006118	anchored to membrane|GO:0031225	copper ion binding|GO:0005507	gi|38196008|gb|AY350710.1|	89.71	68	7	0	1	68	17293	17226	1e-15	79.7	AY350710.1
AT5G07670	-0.177	0.022	-0.224	0.825963	0.989092	0.66069	0	biological_process_unknown|GO:0008150	cellular_component_unknown|GO:0005575	molecular_function_unknown|GO:0003674	gi|38196008|gb|AY350710.1|	88.24	68	8	0	1	68	71373	71440	8e-15	76.8	AY350710.1
AT5G07630	-0.067	-0.136	-0.062	0.942557	0.884278	0.935543	0	nuclear division|GO:0000280	membrane|GO:0016020	lipid transporter activity|GO:0005319	gi|38196008|gb|AY350710.1|	80.6	67	13	0	1	67	68184	68250	4e-10	61.1	AY350710.1
AT5G07480	0.225	-0.08	0.053	0.746918	0.939499	0.946153	0	flavonoid biosynthetic process|GO:0009813	cellular_component_unknown|GO:0005575	oxidoreductase activity, acting on paired donors, with incorporation or reduction of molecular oxygen, 2-oxoglutarate as one donor, and incorporation of one atom each of oxygen into both donors|GO:0016706	gi|38196008|gb|AY350710.1|	90.91	66	6	0	5	70	25404	25469	1e-15	79.7	AY350710.1
AT5G07500	-0.444	-0.116	-0.397	0.531434	0.917113	0.367982	0	embryonic development ending in seed dormancy|GO:0009793	cellular_component_unknown|GO:0005575	nucleic acid binding|GO:0003676;transcription factor activity|GO:0003700;zinc-mediated transcriptional activator activity|GO:0042156	gi|38196008|gb|AY350710.1|	96.92	65	2	0	4	68	29297	29361	1e-18	89.7	AY350710.1
AT5G07470	0.378	0.472	0.386	0.736067	0.689806	0.612175	0	protein modification process|GO:0006464;response to oxidative stress|GO:0006979	cellular_component_unknown|GO:0005575	protein-methionine-S-oxide reductase activity|GO:0008113	gi|38196008|gb|AY350710.1|	85.48	62	9	0	1	62	15444	15383	2e-11	65.4	AY350710.1
AT5G07590	-0.103	-0.043	0.203	0.92728	0.979007	0.749914	0	biological_process_unknown|GO:0008150	cellular_component_unknown|GO:0005575	molecular_function_unknown|GO:0003674	gi|38196008|gb|AY350710.1|	91.94	62	5	0	9	70	51818	51757	8e-15	76.8	AY350710.1
AT5G61570	-0.032	-0.132	-0.237	0.98194	0.897812	0.638774	0	protein amino acid phosphorylation|GO:0006468	endomembrane system|GO:0012505	kinase activity|GO:0016301	gi|38196008|gb|AY350710.1|	79.25	53	11	0	18	70	55762	55710	8e-06	46.8	AY350710.1
AT4G23050	-0.062	-0.062	0.131	0.90764	0.922606	0.658073	0	signal transduction|GO:0007165		protein kinase activity|GO:0004672;protein threonine/tyrosine kinase activity|GO:0004712;signal transducer activity|GO:0004871	gi|38196008|gb|AY350710.1|	91.67	48	4	0	1	48	21797	21844	1e-09	59.7	AY350710.1
AT5G07620	-0.202	-0.364	-0.225	0.901006	0.824494	0.860967	0	protein amino acid phosphorylation|GO:0006468	endomembrane system|GO:0012505	kinase activity|GO:0016301	gi|38196008|gb|AY350710.1|	88.57	35	4	0	9	43	56755	56721	0.0004	41.1	AY350710.1
AT1G54040	-0.289	-0.2865	-0.4305	0.73081	0.751471	0.401404	0	defense response to bacterium|GO:0042742;glucosinolate catabolic process|GO:0019762;leaf senescence|GO:0010150;response to jasmonic acid stimulus|GO:0009753	nucleus|GO:0005634	enzyme regulator activity|GO:0030234	gi|33285927|gb|AY337016.1|	87.72	57	7	0	14	70	11	67	6e-11	64	AY337016.1
AT1G08450	0.31	0.127	-0.274	0.672267	0.905997	0.585442	0	protein folding|GO:0006457	endomembrane system|GO:0012505;endoplasmic reticulum|GO:0005783	calcium ion binding|GO:0005509	gi|33517364|gb|AY336743.1|	90.48	63	6	0	1	63	355	417	2e-14	75.4	AY336743.1
AT2G22430	-0.074	-0.141	-0.347	0.957281	0.925276	0.606077	0	abscisic acid mediated signaling|GO:0009738;negative regulation of abscisic acid mediated signaling|GO:0009788;regulation of transcription, DNA-dependent|GO:0006355	nucleus|GO:0005634	DNA binding|GO:0003677;protein binding|GO:0005515;transcription activator activity|GO:0016563;transcription factor activity|GO:0003700	gi|37911267|gb|AY336103.1|	82.86	70	9	1	1	70	965	1031	2e-11	65.4	AY336103.1
AT1G02280	-0.505	-0.271	-0.312	0.325135	0.612542	0.349811	0	protein targeting to chloroplast|GO:0045036	chloroplast outer membrane|GO:0009707	GTP binding|GO:0005525;GTPase activity|GO:0003924;protein binding|GO:0005515	gi|33391903|gb|AY332619.1|	91.18	68	6	0	1	68	145	212	1e-16	82.5	AY332619.1
AT1G73660	-0.179	0.055	-0.113	0.8449	0.967166	0.888206	0	protein amino acid phosphorylation|GO:0006468		kinase activity|GO:0016301;protein threonine/tyrosine kinase activity|GO:0004712	gi|32527768|gb|AY323914.1|	94.29	70	4	0	1	70	6106	6175	4e-19	91.1	AY323914.1
AT1G73600	-0.079	0.082	-0.032	0.940147	0.941086	0.968766	0			phosphoethanolamine N-methyltransferase activity|GO:0000234	gi|32478659|gb|AY319479.1|	70.77	65	19	0	1	65	1634	1698	0.0004	41.1	AY319479.1
AT3G18000	-0.141	-0.03	0.041	0.807958	0.976062	0.946153	0	choline biosynthetic process|GO:0042425;phosphatidylcholine biosynthetic process|GO:0006656;pollen development|GO:0009555;post-embryonic root development|GO:0048528;unidimensional cell growth|GO:0009826	cytoplasm|GO:0005737	methyltransferase activity|GO:0008168;phosphoethanolamine N-methyltransferase activity|GO:0000234	gi|32478659|gb|AY319479.1|	89.09	55	6	0	1	55	1669	1723	6e-11	64	AY319479.1
AT2G21490	-0.527	-0.676	-0.296	0.428092	0.163456	0.54379	0	response to stress|GO:0006950;response to water|GO:0009415	cellular_component_unknown|GO:0005575	molecular_function_unknown|GO:0003674	gi|34539777|gb|AY303803.1|	80.3	66	13	0	5	70	64	129	1e-09	59.7	AY303803.1
AT4G31700	-0.544	-0.301	-0.207	0.584473	0.817942	0.824951	0	translation|GO:0006412	cytosolic small ribosomal subunit (sensu Eukaryota)|GO:0005843	structural constituent of ribosome|GO:0003735	gi|31415644|gb|AY293401.1|	90	70	7	0	1	70	164	233	1e-16	82.5	AY293401.1
AT5G15870	-0.075	-0.245	0.07	0.950445	0.817565	0.944213	0	biological_process_unknown|GO:0008150		hydrolase activity, acting on glycosyl bonds|GO:0016798	gi|85068128|gb|AY280868.2|	82.86	70	12	0	1	70	8609	8678	3e-12	68.3	AY280868.2
AT5G15890	-0.203	-0.04	-0.104	0.672267	0.961903	0.807906	0	biological_process_unknown|GO:0008150			gi|85068128|gb|AY280868.2|	93.48	46	3	0	1	46	3528	3573	1e-09	59.7	AY280868.2
AT5G10140	-0.214	0.061	0.435	0.869921	0.976062	0.536779	0	negative regulation of flower development|GO:0009910;regulation of circadian rhythm|GO:0042752;response to temperature stimulus|GO:0009266;vernalization response|GO:0010048	protein complex|GO:0043234	specific transcriptional repressor activity|GO:0016566;transcription factor activity|GO:0003700	gi|31074970|gb|AY266265.1|	85.53	76	2	3	1	70	1509	1581	4e-13	71.1	AY266265.1
AT4G13940	-0.114	0.134	-0.132	0.954032	0.948806	0.932471	0	embryonic development ending in seed dormancy|GO:0009793;methylation-dependent chromatin silencing|GO:0006346;one-carbon compound metabolic process|GO:0006730;posttranscriptional gene silencing|GO:0016441	cellular_component_unknown|GO:0005575	adenosylhomocysteinase activity|GO:0004013	gi|32967700|gb|AY256917.1|	80.77	52	5	1	1	52	1486	1532	2e-05	45.4	AY256917.1
AT5G18270	-0.066	0.1075	0.2355	0.929978	0.884525	0.527717	0	multicellular organismal development|GO:0007275	cellular_component_unknown|GO:0005575	transcription factor activity|GO:0003700	gi|31322581|gb|AY245887.1|	79.1	67	14	0	4	70	189	255	3e-09	58.3	AY245887.1
AT1G77450	-0.115	-0.283	0.25	0.88099	0.636217	0.52659	0	multicellular organismal development|GO:0007275	cellular_component_unknown|GO:0005575	transcription factor activity|GO:0003700	gi|31322579|gb|AY245886.1|	95.71	70	3	0	1	70	709	778	5e-20	94	AY245886.1
AT2G17130	0.179	0.013	0.179	0.793476	0.992963	0.707289	0	metabolic process|GO:0008152	mitochondrion|GO:0005739	isocitrate dehydrogenase (NAD+) activity|GO:0004449	gi|28974507|gb|AY216776.1|	90	70	7	0	1	70	971	1040	1e-16	82.5	AY216776.1
AT4G35260	-0.483	0.209	-0.053	0.397804	0.780226	0.943837	0	metabolic process|GO:0008152	mitochondrion|GO:0005739	isocitrate dehydrogenase (NAD+) activity|GO:0004449	gi|28974501|gb|AY216773.1|	91.43	70	6	0	1	70	940	1009	2e-17	85.4	AY216773.1
AT5G03290	0.279	0.565	0.362	0.785371	0.47705	0.57377	0	metabolic process|GO:0008152	mitochondrion|GO:0005739	isocitrate dehydrogenase (NAD+) activity|GO:0004449	gi|28974495|gb|AY216770.1|	88.57	70	8	0	1	70	58	127	1e-15	79.7	AY216770.1
AT1G27760	0.0885	0.089	0.151	0.692147	0.865564	0.673825	0	biological_process_unknown|GO:0008150	cellular_component_unknown|GO:0005575	binding|GO:0005488	gi|56384656|gb|AY211265.2|	92.86	42	3	0	28	69	2170	2211	6e-08	54	AY211265.2
AT4G30880	1.255	0.174	0.411	0.103786	0.904346	0.522841	0	lipid transport|GO:0006869	endomembrane system|GO:0012505	lipid binding|GO:0008289	gi|32395578|gb|AY208878.1|	91.04	67	6	0	3	69	44	110	4e-16	81.1	AY208878.1
AT3G23090	0.226	0.811	0.414	0.849381	0.243728	0.531805	0	biological_process_unknown|GO:0008150	cellular_component_unknown|GO:0005575	molecular_function_unknown|GO:0003674	gi|32395574|gb|AY208876.1|	86.36	66	9	0	1	66	615	680	4e-13	71.1	AY208876.1
AT5G46960	-0.045	0.063	0.174	0.986098	0.981491	0.90157	0	biological_process_unknown|GO:0008150	endomembrane system|GO:0012505	pectinesterase inhibitor activity|GO:0046910	gi|32395572|gb|AY208875.1|	76.47	68	16	0	3	70	92	159	6e-08	54	AY208875.1
AT5G55470	0.1	-0.208	-0.125	0.943006	0.885124	0.909346	0	sodium ion transport|GO:0006814	integral to membrane|GO:0016021	sodium ion transmembrane transporter activity|GO:0015081;sodium:hydrogen antiporter activity|GO:0015385	gi|37778921|gb|AY189676.1|	79.59	49	10	0	1	49	1332	1380	6e-05	44	AY189676.1
AT1G58360	0.094	-0.074	0.072	0.955169	0.971688	0.955126	0	neutral amino acid transport|GO:0015804;response to nematode|GO:0009624	plasma membrane|GO:0005886	amino acid transmembrane transporter activity|GO:0015171;neutral amino acid transmembrane transporter activity|GO:0015175	gi|28412305|gb|AY188953.1|	87.14	70	9	0	1	70	154	223	8e-15	76.8	AY188953.1
AT4G29720	0.472	-0.003	-0.262	0.61942	0.997775	0.726097	0	electron transport|GO:0006118	endomembrane system|GO:0012505	amine oxidase activity|GO:0008131	gi|27543471|gb|AY188087.1|	94.2	69	4	0	2	70	1225	1293	1e-18	89.7	AY188087.1
AT4G23600	0.217	0.878333	-0.104667	0.882186	0.362617	0.840385	0	amino acid metabolic process|GO:0006520;biosynthetic process|GO:0009058;hyperosmotic salinity response|GO:0042538;response to abscisic acid stimulus|GO:0009737;response to jasmonic acid stimulus|GO:0009753;response to microbial phytotoxin|GO:0010188;response to wounding|GO:0009611	endomembrane system|GO:0012505	cystathionine beta-lyase activity|GO:0004121;transaminase activity|GO:0008483	gi|28192641|gb|AY187682.1|	80.3	66	13	0	2	67	136	201	1e-09	59.7	AY187682.1
AT5G47180	-0.1995	-0.497	-0.155	0.798851	0.406002	0.342526	0			structural molecule activity|GO:0005198	gi|28207602|gb|AY185354.1|	97.01	67	2	0	4	70	289	355	1e-19	92.5	AY185354.1
AT2G33830	-0.604	-1.321	-1.079	0.662977	0.110333	0.13387	0	biological_process_unknown|GO:0008150	cellular_component_unknown|GO:0005575		gi|28207598|gb|AY185352.1|	78.95	76	10	1	1	70	57	132	2e-10	62.5	AY185352.1
AT1G28330	-0.232	-1.167	-1.337	0.907246	0.286721	0.126646	0	biological_process_unknown|GO:0008150	cellular_component_unknown|GO:0005575	molecular_function_unknown|GO:0003674	gi|28207598|gb|AY185352.1|	82.86	70	12	0	1	70	252	321	3e-12	68.3	AY185352.1
AT2G23380	0.088	0.268	0.104	0.935118	0.765726	0.894519	0	histone methylation|GO:0016571;imprinting|GO:0006349;leaf morphogenesis|GO:0009965;vernalization response|GO:0010048	chloroplast|GO:0009507;nucleus|GO:0005634	transcription factor activity|GO:0003700	gi|28207596|gb|AY185351.1|	92.54	67	5	0	1	67	172	238	5e-17	84	AY185351.1
AT1G05610	-0.21	0.028	-0.066	0.825963	0.988096	0.946153	0	biosynthetic process|GO:0009058		glucose-1-phosphate adenylyltransferase activity|GO:0008878	gi|28143935|gb|AY184483.1|	69.57	69	21	0	2	70	13	81	0.0004	41.1	AY184483.1
AT3G25585	0.517	0.432	-0.392	0.804963	0.873933	0.816586	0	phospholipid biosynthetic process|GO:0008654	membrane|GO:0016020	phosphatidyltransferase activity|GO:0030572	gi|27762263|gb|AY179560.1|	95.71	70	3	0	1	70	1073	1142	5e-20	94	AY179560.1
AT1G65480	0.305	0.054	-0.095	0.781562	0.97915	0.937831	0	photoperiodism, flowering|GO:0048573;positive regulation of flower development|GO:0009911	cellular_component_unknown|GO:0005575	phosphatidylethanolamine binding|GO:0008429;protein binding|GO:0005515	gi|27804462|gb|AY176684.1|	100	70	0	0	1	70	160	229	1e-22	102	AY176684.1
AT5G03840	-0.105	0.062	0.029	0.917801	0.961117	0.972351	0	negative regulation of flower development|GO:0009910;response to sucrose stimulus|GO:0009744	cytoplasm|GO:0005737	phosphatidylethanolamine binding|GO:0008429	gi|27804458|gb|AY176682.1|	94.44	36	2	0	35	70	1	36	3e-06	48.3	AY176682.1
AT4G32551	-0.315	0.061	0.289	0.468504	0.929635	0.29539	0	flower development|GO:0009908;negative regulation of transcription|GO:0016481	nucleus|GO:0005634	protein binding|GO:0005515;protein heterodimerization activity|GO:0046982;transcription repressor activity|GO:0016564	gi|27804456|gb|AY176681.1|	88.57	70	8	0	1	70	233	302	1e-15	79.7	AY176681.1
AT4G02560	0.026	0.117	0.222	0.982822	0.897812	0.611779	0	positive regulation of flower development|GO:0009911	nucleus|GO:0005634	transcription factor activity|GO:0003700	gi|27804454|gb|AY176680.1|	100	70	0	0	1	70	214	283	1e-22	102	AY176680.1
AT4G25420	1.595	0.428	-0.014	0.328455	0.860713	0.993423	0	gibberellic acid mediated signaling|GO:0009740;gibberellin biosynthetic process|GO:0009686	cytoplasm|GO:0005737	gibberellin 20-oxidase activity|GO:0045544;gibberellin 3-beta-dioxygenase activity|GO:0016707	gi|27804386|gb|AY176675.1|	79.71	69	14	0	1	69	293	361	4e-10	61.1	AY176675.1
AT1G15550	-0.325	-0.279	-0.285	0.600766	0.683027	0.488754	0	gibberellic acid mediated signaling|GO:0009740;gibberellin biosynthetic process|GO:0009686;response to gibberellin stimulus|GO:0009739;response to red light|GO:0010114;response to red or far red light|GO:0009639	cytoplasm|GO:0005737	gibberellin 3-beta-dioxygenase activity|GO:0016707;transcription factor binding|GO:0008134	gi|27804384|gb|AY176674.1|	100	70	0	0	1	70	84	153	1e-22	102	AY176674.1
AT1G55020	0.057	0.221	0.633	0.957281	0.817565	0.144093	0	defense response to bacterium, incompatible interaction|GO:0009816;defense response|GO:0006952;growth|GO:0040007;jasmonic acid biosynthetic process|GO:0009695;membrane disassembly|GO:0030397;response to abscisic acid stimulus|GO:0009737;response to jasmonic acid stimulus|GO:0009753;response to wounding|GO:0009611;root development|GO:0048364	cellular_component_unknown|GO:0005575	lipoxygenase activity|GO:0016165	gi|27372772|gb|AY162142.1|	94.29	70	4	0	1	70	1831	1900	4e-19	91.1	AY162142.1
AT2G06850	0.55	-0.198	-0.039	0.32397	0.788422	0.954171	0	response to auxin stimulus|GO:0009733;response to low light intensity|GO:0009645;response to mechanical stimulus|GO:0009612;unidimensional cell growth|GO:0009826	cell wall|GO:0005618;cellulose and pectin-containing cell wall|GO:0009505;cytoplasm|GO:0005737;extracellular region|GO:0005576	hydrolase activity, acting on glycosyl bonds|GO:0016798;xyloglucan:xyloglucosyl transferase activity|GO:0016762	gi|37359373|gb|AY156708.1|	91.43	70	6	0	1	70	876	945	2e-17	85.4	AY156708.1
AT1G60490	-0.283	-0.163	-0.092	0.649511	0.839583	0.888206	0	N-terminal protein myristoylation|GO:0006499	phosphoinositide 3-kinase complex|GO:0005942	1-phosphatidylinositol-3-kinase activity|GO:0016303	gi|24711345|gb|AY142114.1|	95.71	70	3	0	1	70	2371	2440	5e-20	94	AY142114.1
AT1G75820	-0.151	-0.147	-0.254	0.882943	0.902937	0.665212	0	cell differentiation|GO:0030154;protein amino acid phosphorylation|GO:0006468;regulation of meristem organization|GO:0009934;signal complex assembly|GO:0007172;transmembrane receptor protein tyrosine kinase signaling pathway|GO:0007169	integral to membrane|GO:0016021;membrane|GO:0016020	ATP binding|GO:0005524;kinase activity|GO:0016301;protein serine/threonine kinase activity|GO:0004674;receptor signaling protein serine/threonine kinase activity|GO:0004702	gi|22795055|gb|AY130760.1|	91.43	70	6	0	1	70	339	408	2e-17	85.4	AY130760.1
AT4G35470	-0.244	-0.012	-0.152	0.499302	0.989092	0.551051	0	biological_process_unknown|GO:0008150	cellular_component_unknown|GO:0005575	protein binding|GO:0005515	gi|20148765|gb|AY090611.1|	88.41	69	6	2	3	70	1415	1482	1e-13	72.5	AY090611.1
AT1G22710	-0.223	-0.079	-0.339	0.765915	0.944168	0.454902	0	phloem loading|GO:0009915	membrane|GO:0016020;plasma membrane|GO:0005886	carbohydrate transmembrane transporter activity|GO:0015144;sucrose transmembrane transporter activity|GO:0008515;sucrose:hydrogen symporter activity|GO:0008506;sugar:hydrogen ion symporter activity|GO:0005351	gi|18091780|gb|AY065840.1|	88.24	68	8	0	1	68	1264	1331	8e-15	76.8	AY065840.1
AT1G71890	-0.108	-0.205	0.169	0.917801	0.832664	0.792501	0	seed development|GO:0048316	membrane|GO:0016020	carbohydrate transmembrane transporter activity|GO:0015144;sucrose:hydrogen symporter activity|GO:0008506;sugar:hydrogen ion symporter activity|GO:0005351	gi|18091778|gb|AY065839.1|	81.82	55	7	1	1	52	1635	1689	1e-06	49.7	AY065839.1
AT3G12490	-0.1	-0.466	-0.45	0.930682	0.507945	0.364114	0	biological_process_unknown|GO:0008150	endomembrane system|GO:0012505	cysteine protease inhibitor activity|GO:0004869	gi|18158607|gb|AY065838.1|	91.43	70	6	0	1	70	577	646	2e-17	85.4	AY065838.1
AT5G44790	-0.183	-0.051	0.028	0.800571	0.964478	0.970125	0	ethylene mediated signaling pathway|GO:0009873;regulation of stomatal movement|GO:0010119;response to ethylene stimulus|GO:0009723	Golgi apparatus|GO:0005794	ATPase activity, coupled to transmembrane movement of ions, phosphorylative mechanism|GO:0015662;copper ion transmembrane transporter activity|GO:0005375	gi|15636780|gb|AY045772.1|	85.71	70	10	0	1	70	2386	2455	5e-14	74	AY045772.1
AT3G52880	-0.114	0.139	0.207	0.926878	0.917721	0.773901	0	electron transport|GO:0006118;hydrogen peroxide catabolic process|GO:0042744	peroxisomal matrix|GO:0005782	monodehydroascorbate reductase (NADH) activity|GO:0016656	gi|14764531|gb|AY039786.1|	95.71	70	3	0	1	70	1167	1236	5e-20	94	AY039786.1
AT3G58780	0.245	0.282	0.354	0.736067	0.73056	0.420352	0	carpel development|GO:0048440;fruit dehiscence|GO:0010047;ovule development|GO:0048481	nucleus|GO:0005634	DNA binding|GO:0003677;protein binding|GO:0005515;transcription factor activity|GO:0003700	gi|17223669|gb|AY036062.1|	85.71	70	10	0	1	70	554	623	5e-14	74	AY036062.1
AT3G24550	-0.027	-0.105	-0.049	0.977643	0.893162	0.937831	0	protein amino acid phosphorylation|GO:0006468;response to fungus|GO:0009620;response to wounding|GO:0009611	plasma membrane|GO:0005886	ATP binding|GO:0005524;protein kinase activity|GO:0004672	gi|13447448|gb|AY028699.1|	84.85	66	9	1	1	66	2008	2072	2e-11	65.4	AY028699.1
AT2G39110	0.166	0.043	-0.328	0.822533	0.972916	0.416299	0	protein amino acid phosphorylation|GO:0006468	cellular_component_unknown|GO:0005575	kinase activity|GO:0016301	gi|13447448|gb|AY028699.1|	78.85	52	11	0	19	70	1204	1255	2e-05	45.4	AY028699.1
AT3G10520	-0.175	-0.148	-0.041	0.845725	0.895633	0.961617	0	response to cytokinin stimulus|GO:0009735	cellular_component_unknown|GO:0005575	oxygen transporter activity|GO:0005344	gi|15809391|gb|AY026337.1|	90.91	55	5	0	16	70	964	1018	8e-12	66.8	AY026337.1
AT3G11940	-0.185	-0.006	-0.071	0.668822	0.99303	0.872431	0	translation|GO:0006412	cytosolic ribosome (sensu Eukaryota)|GO:0005830;cytosolic small ribosomal subunit (sensu Eukaryota)|GO:0005843;ribosome|GO:0005840	structural constituent of ribosome|GO:0003735	gi|281369864|dbj|AP011622.1|	71.83	71	16	2	1	70	79610	79543	0.0004	41.1	AP011622.1
AT3G11800	-0.093	-0.018	-0.431	0.935773	0.992963	0.372921	0	biological_process_unknown|GO:0008150	endomembrane system|GO:0012505	molecular_function_unknown|GO:0003674	gi|281369864|dbj|AP011622.1|	88.57	70	8	0	1	70	25073	25142	1e-15	79.7	AP011622.1
AT3G11964	0.085	0.333	0.257	0.915251	0.506951	0.498935	0	RNA processing|GO:0006396;mRNA processing|GO:0006397	intracellular|GO:0005622;nucleus|GO:0005634	RNA binding|GO:0003723	gi|281369864|dbj|AP011622.1|	95.71	70	3	0	1	70	105119	105050	5e-20	94	AP011622.1
AT3G11960	0.5215	0.2955	0.281	0.560194	0.75591	0.711339	0	biological_process_unknown|GO:0008150	nucleus|GO:0005634	nucleic acid binding|GO:0003676	gi|281369864|dbj|AP011622.1|	90	70	7	0	1	70	92703	92772	1e-16	82.5	AP011622.1
AT3G11840	-0.048	0.073	-0.244	0.98037	0.966855	0.769834	0	protein ubiquitination|GO:0016567	ubiquitin ligase complex|GO:0000151	binding|GO:0005488;ubiquitin-protein ligase activity|GO:0004842	gi|281369864|dbj|AP011622.1|	82.86	70	12	0	1	70	36974	36905	3e-12	68.3	AP011622.1
AT3G11890	0.2625	0.3535	0.084	0.869673	0.853986	0.93219	0	biological_process_unknown|GO:0008150	cellular_component_unknown|GO:0005575	molecular_function_unknown|GO:0003674	gi|281369864|dbj|AP011622.1|	70	70	21	0	1	70	45605	45674	0.0002	42.5	AP011622.1
AT3G11770	-0.583	-0.267	-0.671	0.411077	0.769927	0.126491	0	biological_process_unknown|GO:0008150	cellular_component_unknown|GO:0005575	molecular_function_unknown|GO:0003674	gi|281369864|dbj|AP011622.1|	86.96	69	9	0	1	69	19197	19129	2e-14	75.4	AP011622.1
AT3G11900	-0.249	-0.159	-0.119	0.64952	0.819816	0.804382	0	amino acid transport|GO:0006865;response to nematode|GO:0009624	membrane|GO:0016020	amino acid transmembrane transporter activity|GO:0015171;aromatic amino acid transmembrane transporter activity|GO:0015173;neutral amino acid transmembrane transporter activity|GO:0015175	gi|281369864|dbj|AP011622.1|	86.96	69	9	0	1	69	51414	51482	2e-14	75.4	AP011622.1
AT2G26880	-0.176	-0.31	-0.05	0.796862	0.605439	0.946153	0	regulation of transcription|GO:0045449	cellular_component_unknown|GO:0005575	DNA binding|GO:0003677;transcription factor activity|GO:0003700	gi|281369864|dbj|AP011622.1|	78.26	69	13	1	1	69	26703	26637	2e-08	55.4	AP011622.1
AT3G11930	0.4945	-0.067	-0.2925	0.588332	0.938065	0.672164	0	response to stress|GO:0006950	cellular_component_unknown|GO:0005575	molecular_function_unknown|GO:0003674	gi|281369864|dbj|AP011622.1|	82.09	67	12	0	1	67	76395	76461	6e-11	64	AP011622.1
AT3G11325	0.265	-0.1	-0.015	0.901006	0.975838	0.992955	0	biological_process_unknown|GO:0008150	endomembrane system|GO:0012505	molecular_function_unknown|GO:0003674	gi|281369864|dbj|AP011622.1|	74.6	63	16	0	8	70	103368	103430	8e-06	46.8	AP011622.1
AT3G11910	-0.321	-0.125	-0.266	0.583597	0.885124	0.496948	0	DNA topological change|GO:0006265;ubiquitin-dependent protein catabolic process|GO:0006511	cellular_component_unknown|GO:0005575	ubiquitin-specific protease activity|GO:0004843	gi|281369864|dbj|AP011622.1|	83.33	60	6	3	2	58	62109	62051	4e-07	51.1	AP011622.1
AT5G06450	-0.201	-0.154	-0.205	0.867576	0.918189	0.814634	0	biological_process_unknown|GO:0008150			gi|281369864|dbj|AP011622.1|	79.66	59	12	0	12	70	19288	19230	2e-07	52.5	AP011622.1
AT3G11700	0.156	-0.057	-0.313	0.812386	0.952849	0.383184	0	cell adhesion|GO:0007155	endomembrane system|GO:0012505	molecular_function_unknown|GO:0003674	gi|281369864|dbj|AP011622.1|	87.93	58	7	0	13	70	554	611	2e-11	65.4	AP011622.1
AT3G11780	-0.275	-0.118	-0.181	0.672267	0.902471	0.71692	0	biological_process_unknown|GO:0008150	endomembrane system|GO:0012505	molecular_function_unknown|GO:0003674	gi|281369864|dbj|AP011622.1|	77.36	53	9	1	1	50	22330	22278	0.0004	41.1	AP011622.1
AT3G11830	-0.031	-0.029	0.236	0.974349	0.979955	0.520628	0	cellular protein metabolic process|GO:0044267;protein folding|GO:0006457	cellular_component_unknown|GO:0005575	ATP binding|GO:0005524;protein binding|GO:0005515;unfolded protein binding|GO:0051082	gi|281369864|dbj|AP011622.1|	86.27	51	7	0	1	51	35687	35737	2e-08	55.4	AP011622.1
AT3G11950	-0.193	-0.299	0.02	0.94977	0.92677	0.992955	0	plastoquinone biosynthetic process|GO:0010236		homogentisate farnesyltransferase activity|GO:0010355;homogentisate geranylgeranyltransferase activity|GO:0010356;homogentisate solanesyltransferase activity|GO:0010357;prenyltransferase activity|GO:0004659	gi|281369864|dbj|AP011622.1|	86.67	45	6	0	24	68	84158	84114	1e-06	49.7	AP011622.1
AT3G11820	0.261667	0.563	0.203	0.632274	0.198912	0.592443	0	defense response to fungus|GO:0050832;defense response|GO:0006952;intracellular protein transport|GO:0006886;jasmonic acid mediated signaling pathway|GO:0009867;membrane fusion|GO:0006944;negative regulation of cellular defense response|GO:0051245;negative regulation of defense response|GO:0031348;negative regulation of programmed cell death|GO:0043069;regulation of hypersensitive response|GO:001…	SNARE complex|GO:0031201;plasma membrane|GO:0005886	SNAP receptor activity|GO:0005484	gi|281369864|dbj|AP011622.1|	85.37	41	3	1	30	67	30993	30953	0.0004	41.1	AP011622.1
AT3G11710	0.023	-0.114	0.042	0.986098	0.912159	0.957403	0	lysyl-tRNA aminoacylation|GO:0006430	cytoplasm|GO:0005737	ATP binding|GO:0005524;lysine-tRNA ligase activity|GO:0004824	gi|281369864|dbj|AP011622.1|	85	40	6	0	24	63	2459	2420	0.0002	42.5	AP011622.1
AT2G37270	-0.513	-0.543	0.003	0.535536	0.417741	0.997052	0	translation|GO:0006412	cytosolic ribosome (sensu Eukaryota)|GO:0005830;cytosolic small ribosomal subunit (sensu Eukaryota)|GO:0005843;ribosome|GO:0005840	structural constituent of ribosome|GO:0003735	gi|281369864|dbj|AP011622.1|	89.74	39	4	0	32	70	79551	79513	8e-06	46.8	AP011622.1
AT3G14900	0.833	0.663	0.225	0.668822	0.777017	0.918692	0	biological_process_unknown|GO:0008150	chloroplast|GO:0009507	molecular_function_unknown|GO:0003674	gi|239500638|dbj|AP011511.1|	92.75	69	5	0	2	70	25798	25866	7e-18	86.8	AP011511.1
AT3G14850	-0.1395	0.1525	0.542	0.83902	0.723477	0.172683	0	biological_process_unknown|GO:0008150	endomembrane system|GO:0012505		gi|239500638|dbj|AP011511.1|	86.76	68	9	0	2	69	50567	50500	5e-14	74	AP011511.1
AT3G14910	0.04	0.18	-0.45	0.971514	0.831094	0.243666	0	biological_process_unknown|GO:0008150	cellular_component_unknown|GO:0005575	molecular_function_unknown|GO:0003674	gi|239500638|dbj|AP011511.1|	82.35	68	12	0	3	70	22971	22904	2e-11	65.4	AP011511.1
AT3G14960	0.248	0.022	-0.298	0.885944	0.99303	0.806908	0	protein amino acid glycosylation|GO:0006486	membrane|GO:0016020	transferase activity, transferring glycosyl groups|GO:0016757;transferase activity, transferring hexosyl groups|GO:0016758	gi|239500638|dbj|AP011511.1|	85.07	67	10	0	1	67	84	150	1e-12	69.7	AP011511.1
AT3G14930	-0.099	-0.279	-0.126	0.897349	0.655763	0.817987	0	porphyrin biosynthetic process|GO:0006779	mitochondrion|GO:0005739	uroporphyrinogen decarboxylase activity|GO:0004853	gi|239500638|dbj|AP011511.1|	93.94	66	4	0	1	66	19552	19487	2e-17	85.4	AP011511.1
AT3G14880	-0.058	-0.055	-0.041	0.945025	0.954584	0.952028	0	biological_process_unknown|GO:0008150		molecular_function_unknown|GO:0003674	gi|239500638|dbj|AP011511.1|	87.69	65	8	0	1	65	32003	31939	1e-13	72.5	AP011511.1
AT3G14890	-0.051	-0.191	-1.283	0.988714	0.944531	0.20805	0		nucleus|GO:0005634	catalytic activity|GO:0003824	gi|239500638|dbj|AP011511.1|	93.33	60	4	0	6	65	27305	27246	8e-15	76.8	AP011511.1
AT3G14840	0.261333	0.179667	-0.197333	0.806908	0.554719	0.520063	0	protein amino acid phosphorylation|GO:0006468	plasma membrane|GO:0005886	ATP binding|GO:0005524;protein binding|GO:0005515;protein kinase activity|GO:0004672	gi|239500638|dbj|AP011511.1|	88.24	51	6	0	1	51	93576	93526	3e-09	58.3	AP011511.1
AT3G14940	-0.281	-0.156	-0.113	0.5764	0.81278	0.801023	0	response to water deprivation|GO:0009414;tricarboxylic acid cycle|GO:0006099	cellular_component_unknown|GO:0005575	phosphoenolpyruvate carboxylase activity|GO:0008964	gi|239500638|dbj|AP011511.1|	86	50	7	0	1	50	12029	11980	6e-08	54	AP011511.1
AT2G07706	-0.507	-0.309	-0.15	0.547121	0.769715	0.864848	0	biological_process_unknown|GO:0008150	cellular_component_unknown|GO:0005575	molecular_function_unknown|GO:0003674	gi|37591045|dbj|AP006444.1|	83.78	74	7	2	1	70	100119	100047	3e-12	68.3	AP006444.1
AT2G07696	0.325	0.254	0.496	0.63871	0.764514	0.224909	0	translation|GO:0006412	mitochondrial small ribosomal subunit|GO:0005763	structural constituent of ribosome|GO:0003735	gi|37591045|dbj|AP006444.1|	100	70	0	0	1	70	50248	50179	1e-22	102	AP006444.1
AT2G07772	-0.1	-0.12	-0.234	0.84408	0.826288	0.371259	0	biological_process_unknown|GO:0008150	cellular_component_unknown|GO:0005575	molecular_function_unknown|GO:0003674	gi|37591045|dbj|AP006444.1|	100	70	0	0	1	70	77133	77064	1e-22	102	AP006444.1
AT2G07749	0.234	0.263	0.413	0.78717	0.791982	0.403666	0	-	-	-	gi|37591045|dbj|AP006444.1|	92.86	70	0	1	1	70	160680	160616	2e-17	85.4	AP006444.1
AT2G07787	-0.282	-0.273	-0.286	0.768359	0.81442	0.66314	0	biological_process_unknown|GO:0008150	cellular_component_unknown|GO:0005575	molecular_function_unknown|GO:0003674	gi|37591045|dbj|AP006444.1|	100	70	0	0	1	70	1204	1273	1e-22	102	AP006444.1
AT2G07689	0.703	0.741	0.382	0.574806	0.500465	0.690331	0	mitochondrial electron transport, NADH to ubiquinone|GO:0006120	cellular_component_unknown|GO:0005575	NADH dehydrogenase (ubiquinone) activity|GO:0008137	gi|37591045|dbj|AP006444.1|	98.57	70	1	0	1	70	192771	192840	1e-21	99.7	AP006444.1
AT2G07725	-0.264	0.058	0.212	0.754537	0.967166	0.743727	0	translation|GO:0006412	mitochondrial large ribosomal subunit|GO:0005762	structural constituent of ribosome|GO:0003735	gi|37591045|dbj|AP006444.1|	100	70	0	0	1	70	202540	202609	1e-22	102	AP006444.1
AT2G07771	0.221	0.299	0.141	0.700038	0.575427	0.761967	0	cytochrome c oxidase complex assembly|GO:0008535;cytochrome complex assembly|GO:0017004;heme transport|GO:0015886;protein complex assembly|GO:0006461	membrane|GO:0016020	heme transporter activity|GO:0015232	gi|37591045|dbj|AP006444.1|	100	70	0	0	1	70	213069	213138	1e-22	102	AP006444.1
AT2G07681	-0.077	0.207	0.159	0.946737	0.842765	0.829142	0	cytochrome c oxidase complex assembly|GO:0008535;protein complex assembly|GO:0006461	membrane|GO:0016020	heme transporter activity|GO:0015232	gi|37591045|dbj|AP006444.1|	98.57	70	1	0	1	70	213069	213138	1e-21	99.7	AP006444.1
AT2G07776	0.125	0.042	0.141	0.899309	0.979007	0.856313	0	-	-	-	gi|37591045|dbj|AP006444.1|	100	70	0	0	1	70	58717	58786	1e-22	102	AP006444.1
AT2G07676	-0.135	-0.268	0.103	0.881255	0.752787	0.888356	0	-	-	-	gi|37591045|dbj|AP006444.1|	100	70	0	0	1	70	58376	58445	1e-22	102	AP006444.1
AT2G07727	-0.127	0.069	0.124	0.936302	0.973182	0.922862	0	aerobic respiration|GO:0009060	mitochondrial respiratory chain complex III|GO:0005750;mitochondrion|GO:0005739	ubiquinol-cytochrome-c reductase activity|GO:0008121	gi|37591045|dbj|AP006444.1|	100	70	0	0	1	70	205739	205808	1e-22	102	AP006444.1
AT1G28135	0.194	0.293	0.442	0.677438	0.437872	0.101538	0	biological_process_unknown|GO:0008150	chloroplast|GO:0009507	molecular_function_unknown|GO:0003674	gi|37591045|dbj|AP006444.1|	94.12	68	4	0	1	68	122807	122740	3e-18	88.3	AP006444.1
AT2G34520	0.783	0.394	0.692	0.419916	0.75456	0.27064	0	translation|GO:0006412	mitochondrial small ribosomal subunit|GO:0005763;mitochondrion|GO:0005739	structural constituent of ribosome|GO:0003735	gi|37591045|dbj|AP006444.1|	87.3	63	8	0	8	70	203098	203160	1e-12	69.7	AP006444.1
AT2G07695	0.507	0.155	0.17	0.664929	0.929822	0.888356	0	aerobic respiration|GO:0009060	mitochondrial respiratory chain complex IV|GO:0005751	cytochrome-c oxidase activity|GO:0004129	gi|37591045|dbj|AP006444.1|	80	60	12	0	1	60	82400	82341	6e-08	54	AP006444.1
AT3G51040	-0.005	0.052	-0.093	0.997502	0.964573	0.898368	0	biological_process_unknown|GO:0008150	cellular_component_unknown|GO:0005575	molecular_function_unknown|GO:0003674	gi|37591045|dbj|AP006444.1|	88.46	52	4	2	6	57	203795	203746	6e-08	54	AP006444.1
AT2G07708	-0.067	0.161	-0.224	0.957281	0.901066	0.750691	0	-	-	-	gi|37591045|dbj|AP006444.1|	96.08	51	1	1	16	66	10884	10835	8e-12	66.8	AP006444.1
AT5G09640	0.109	0.001	0.327	0.882943	0.997775	0.357033	0	proteolysis|GO:0006508;secondary metabolic process|GO:0019748	endomembrane system|GO:0012505	serine carboxypeptidase activity|GO:0004185;sinapoyltransferase activity|GO:0016752	gi|146189651|emb|AM706350.1|	88.68	53	6	0	1	53	2840	2892	4e-10	61.1	AM706350.1
AT1G77990	-0.006	-0.213	-0.37	0.997502	0.838406	0.473709	0	sulfate transport|GO:0008272;transport|GO:0006810	integral to membrane|GO:0016021;membrane|GO:0016020	sulfate transmembrane transporter activity|GO:0015116	gi|125656034|emb|AM492198.1|	95.71	70	3	0	1	70	529	598	5e-20	94	AM492198.1
AT4G01070	-0.008	-0.025	-0.014	0.99727	0.989842	0.989838	0	response to toxin|GO:0009636;xenobiotic catabolic process|GO:0042178;xenobiotic metabolic process|GO:0006805		UDP-glucosyltransferase activity|GO:0035251;UDP-glycosyltransferase activity|GO:0008194;transferase activity, transferring glycosyl groups|GO:0016757	gi|148287134|emb|AM489709.1|	84.29	70	11	0	1	70	1199	1268	4e-13	71.1	AM489709.1
AT5G38037	-0.07	-0.072	-0.13	0.936161	0.938244	0.811875	0	biological_process_unknown|GO:0008150		molecular_function_unknown|GO:0003674	gi|116010473|emb|AM295778.1|	87.14	70	5	4	1	69	5410	5344	2e-11	65.4	AM295778.1
AT4G23140	0.074	0.292	-0.009	0.942557	0.721911	0.991966	0	protein amino acid phosphorylation|GO:0006468	endomembrane system|GO:0012505	kinase activity|GO:0016301	gi|100801745|emb|AM265631.1|	89.86	69	7	0	1	69	540	608	4e-16	81.1	AM265631.1
AT4G23150	0.271	0.276	0.045	0.570676	0.522825	0.940173	0	protein amino acid phosphorylation|GO:0006468	endomembrane system|GO:0012505	kinase activity|GO:0016301	gi|100801745|emb|AM265631.1|	73.68	57	15	0	6	62	995	1051	0.0004	41.1	AM265631.1
AT4G15490	0.92	0.828	0.268	0.632547	0.699427	0.895905	0	metabolic process|GO:0008152	cellular_component_unknown|GO:0005575	UDP-glycosyltransferase activity|GO:0008194;sinapate 1-glucosyltransferase activity|GO:0050284;transferase activity, transferring glycosyl groups|GO:0016757	gi|88999674|emb|AM231594.1|	78.57	70	15	0	1	70	917	986	1e-09	59.7	AM231594.1
AT1G47540	0.745	0.00166667	-0.0766667	0.710396	0.951477	0.885108	0	defense response|GO:0006952;pathogenesis|GO:0009405	endomembrane system|GO:0012505;extracellular region|GO:0005576	trypsin inhibitor activity|GO:0030304	gi|85539362|emb|AM162667.1|	90.91	33	3	0	25	57	833	865	0.0004	41.1	AM162667.1
AT2G43520	-0.092	-0.052	-0.121	0.926878	0.965578	0.866126	0	defense response|GO:0006952	endomembrane system|GO:0012505;extracellular region|GO:0005576	trypsin inhibitor activity|GO:0030304	gi|85539362|emb|AM162667.1|	93.55	31	2	0	33	63	842	872	0.0004	41.1	AM162667.1
AT4G36890	-0.37	-0.431	-0.483	0.535536	0.345735	0.171032	0	biological_process_unknown|GO:0008150	membrane|GO:0016020	transferase activity, transferring glycosyl groups|GO:0016757	gi|66347020|emb|AJ971041.1|	88.06	67	8	0	2	68	827	893	2e-14	75.4	AJ971041.1
AT1G04400	0.53	-0.046	-0.3	0.551891	0.981368	0.65644	0	chromatin remodeling|GO:0006338;phototropism|GO:0009638;positive regulation of flower development|GO:0009911;regulation of flower development|GO:0009909;response to blue light|GO:0009637;response to water deprivation|GO:0009414;stomatal movement|GO:0010118	nucleus|GO:0005634	blue light photoreceptor activity|GO:0009882;protein homodimerization activity|GO:0042803	gi|133921973|emb|AJ889779.1|	91.43	70	6	0	1	70	1570	1639	2e-17	85.4	AJ889779.1
AT5G62000	0.199	-0.417	-0.152	0.815468	0.545891	0.827658	0	floral organ abscission|GO:0010227;fruit dehiscence|GO:0010047;leaf senescence|GO:0010150;negative regulation of cell proliferation|GO:0008285;negative regulation of transcription, DNA-dependent|GO:0045892;ovule development|GO:0048481;positive regulation of flower development|GO:0009911	chloroplast|GO:0009507;nucleus|GO:0005634	protein binding|GO:0005515;transcription factor activity|GO:0003700	gi|47716274|emb|AJ716227.1|	77.14	70	16	0	1	70	1855	1924	8e-09	56.8	AJ716227.1
AT1G22150	-0.151	-0.036	-0.096	0.76228	0.964537	0.824951	0	sulfate transport|GO:0008272;transport|GO:0006810	integral to membrane|GO:0016021;membrane|GO:0016020	sulfate transmembrane transporter activity|GO:0015116	gi|45720464|emb|AJ633707.1|	87.14	70	9	0	1	70	490	559	8e-15	76.8	AJ633707.1
AT5G19600	0.618	0.443	0.244	0.803465	0.89504	0.923934	0	sulfate transport|GO:0008272;transport|GO:0006810	integral to membrane|GO:0016021;membrane|GO:0016020	sulfate transmembrane transporter activity|GO:0015116	gi|45720462|emb|AJ633706.1|	84.29	70	11	0	1	70	1526	1595	4e-13	71.1	AJ633706.1
AT4G11260	-0.088	0.234	0.065	0.926878	0.770778	0.935543	0	auxin mediated signaling pathway|GO:0009734;defense response to fungus|GO:0050832;embryonic development ending in seed dormancy|GO:0009793;jasmonic acid mediated signaling pathway|GO:0009867;protein catabolic process|GO:0030163;ubiquitin-dependent protein catabolic process|GO:0006511	SCF ubiquitin ligase complex|GO:0019005	protein binding|GO:0005515	gi|40974916|emb|AJ620883.1|	90.14	71	5	1	1	69	1014	1084	1e-16	82.5	AJ620883.1
AT4G02700	-0.263	-0.122	-0.055	0.721361	0.909049	0.946192	0	sulfate transport|GO:0008272;transport|GO:0006810	integral to membrane|GO:0016021;membrane|GO:0016020	sulfate transmembrane transporter activity|GO:0015116	gi|37998857|emb|AJ601439.1|	92.86	70	5	0	1	70	1233	1302	3e-18	88.3	AJ601439.1
AT3G51895	-0.073	-0.215	0.384	0.927243	0.751978	0.250873	0	sulfate transport|GO:0008272	integral to membrane|GO:0016021;membrane|GO:0016020	sulfate transmembrane transporter activity|GO:0015116	gi|34481597|emb|AJ581745.1|	87.88	66	8	0	3	68	1967	2032	5e-14	74	AJ581745.1
[truncated: 6,624 more rows]

## Sheet: Table S2
Table S2 Gene Onthology of Biological Processes at 48 hpi significant with FDR < 0.1 expressed in B. oleracea during A. brassicicola infection
Term_ID	Description	Value
GO:0016998	cell wall macromolecule catabolic process	3.3
[truncated: 92 more rows]

## Sheet: Table S3
Table S3 Gene Ontology enrichment analysis
[truncated: 34 more rows]

[truncated: 3 more sheets: Table S4, Table S5, Table S6]
